# Supplementary material for: Bis[2-(1,3-benzo­thia­zol-2-yl)phenyl-κ2 C 1,N][1,3-bis­(4-bromo­phen­yl)propane-1,3-dionato-κ2 O,O′]iridium(III)
Source: Acta Crystallogr Sect E Struct Rep Online. 2013 Jul 10;69(Pt 8):m443. doi: 10.1107/S1600536813018394 (PMC3793684; doi:10.1107/S1600536813018394)
Supplement: Supplementary file 1 [file e-69-0m443-sup1.cif]

##############################################################################
#                                                                            #
# This CIF contains the data in a paper accepted for publication in          #
# Acta Crystallographica Section E. It conforms to the requirements of       #
# Notes for Authors for Acta Crystallographica Section E, and has been       #
# peer reviewed under the auspices of the IUCr Commission on Journals.       #
#                                                                            #
# Full details of the Crystallographic Information File format               #
# are given in the paper "The Crystallographic Information File (CIF):       #
# a New Standard Archive File for Crystallography" by S. R. Hall, F. H.      #
# Allen and I. D. Brown [Acta Cryst. (1991), A47, 655-685].                  #
#                                                                            #
# The current version of the core CIF dictionary is obtainable from          #
# ftp://ftp.iucr.org/pub/cif_core.dic.                                       #
#                                                                            #
# Software is freely available for graphical display of the structure(s)     #
# in this CIF. For information consult the CIF software page                 #
# http://www.iucr.org/resources/cif/software.                                #
#                                                                            #
# This file may be used for bona fide research purposes within the           #
# scientific community so long as proper attribution is given to the journal # 
# article from which it was obtained.                                        #
#                                                                            #
##############################################################################
data_global
_audit_creation_method     'WinGX routine CIF_UPDATE'
_audit_conform_dict_name     cif_core.dic
_audit_conform_dict_version     2.4.3
_journal_data_validation_number     ?
_journal_date_recd_electronic     2013-06-28
_journal_date_accepted     2013-07-03
_journal_name_full     'Acta Crystallographica, Section E'
_journal_year     2013
_journal_volume     69
_journal_issue      8
_journal_page_first     m443
_journal_page_last     m443
_journal_paper_category     QM
_journal_paper_doi     10.1107/S1600536813018394
_journal_coeditor_code     IS5287
_publ_contact_author_name     'Sung Kwon Kang'
_publ_contact_author_address
;
Department of Chemistry
Chungnam National University
Daejeon 305-764
Republic of Korea
;
_publ_contact_author_email     skkang@cnu.ac.kr
_publ_contact_author_fax      8E307(4)
_publ_contact_author_phone      8E307(4)
_publ_section_title
;\
Bis[2-(1,3-benzothiazol-2-yl)phenyl-\k^2^<i>C</i>^1^,<i>N</i>][1,3-bis(4-\
bromophenyl)propane-1,3-dionato-\k^2^<i>O</i>,<i>O</i>']iridium(III)
;
_publ_section_title_footnote     .
loop_
    _publ_author_name
    _publ_author_footnote
    _publ_author_address
    'Kim, Young-Inn' ?
; Department of Chemistry Education and Interdisciplinary Program of
  Advanced Information and Display Materials,
  Pusan National University
  Busan 609-735
  Republic of Korea
;
    'Yun, Seong-Jae' ?
; Department of Chemistry Education and Interdisciplinary Program of
  Advanced Information and Display Materials,
  Pusan National University
  Busan 609-735
  Republic of Korea
;
    'Kang, Sung Kwon' ?
;
Department of Chemistry,
Chungnam National University,
Daejeon 305-764,
Republic of Korea
;
data_I
_audit_creation_method     'WinGX routine CIF_UPDATE'
_chemical_name_systematic
;\
Bis[2-(1,3-benzothiazol-2-yl)phenyl-\k^2^<i>C</i>^1^,<i>N</i>][1,3-bis(4-\
bromophenyl)propane-1,3-dionato-\k^2^<i>O</i>,<i>O</i>']iridium(III)
;
_chemical_formula_moiety     'C41 H25 Br2 Ir N2 O2 S2'
_chemical_formula_sum     'C41 H25 Br2 Ir N2 O2 S2'
_chemical_formula_iupac     '[Ir (C15 H9 Br2 O2) (C13 H8 N S)2]'
_chemical_formula_weight     993.77
_symmetry_cell_setting     monoclinic
_symmetry_space_group_name_H-M     'C 2/c'
_symmetry_space_group_name_Hall     '-C 2yc'
loop_
    _space_group_symop_operation_xyz
    'x, y, z'
    '-x, y, -z+1/2'
    'x+1/2, y+1/2, z'
    '-x+1/2, y+1/2, -z+1/2'
    '-x, -y, -z'
    'x, -y, z-1/2'
    '-x+1/2, -y+1/2, -z'
    'x+1/2, -y+1/2, z-1/2'
_cell_length_a     15.888(4)
_cell_length_b     12.689(3)
_cell_length_c     17.143(5)
_cell_angle_alpha     90
_cell_angle_beta     100.28(5)
_cell_angle_gamma     90
_cell_volume     3400.8(16)
_cell_formula_units_Z     4
_cell_measurement_reflns_used     6529
_cell_measurement_theta_min     2.27
_cell_measurement_theta_max     28.23
_cell_measurement_temperature     203(2)
_exptl_crystal_description     block
_exptl_crystal_colour     red
_exptl_crystal_size_max     0.35
_exptl_crystal_size_mid     0.29
_exptl_crystal_size_min     0.16
_exptl_crystal_density_diffrn     1.941
_exptl_crystal_F_000     1920
_exptl_absorpt_coefficient_mu     6.44
_exptl_absorpt_correction_type     multi-scan
_exptl_absorpt_process_details     '(SADABS; Bruker, 2002)'
_exptl_absorpt_correction_T_min     0.132
_exptl_absorpt_correction_T_max     0.365
_exptl_special_details
;
;
_diffrn_ambient_temperature     203(2)
_diffrn_radiation_type     MoK\a
_diffrn_radiation_wavelength     0.71073
_diffrn_measurement_device_type     'Bruker SMART CCD area-detector'
_diffrn_measurement_method     '\f and \w scans'
_diffrn_reflns_number     15842
_diffrn_reflns_av_R_equivalents     0.0589
_diffrn_reflns_theta_min     2.067
_diffrn_reflns_theta_max     28.34
_diffrn_reflns_theta_full     25.242
_diffrn_measured_fraction_theta_max     0.962
_diffrn_measured_fraction_theta_full     0.98
_diffrn_reflns_limit_h_min     -9
_diffrn_reflns_limit_h_max     21
_diffrn_reflns_limit_k_min     -16
_diffrn_reflns_limit_k_max     8
_diffrn_reflns_limit_l_min     -21
_diffrn_reflns_limit_l_max     21
_refine_special_details
;
;
_reflns_number_total     4079
_reflns_number_gt     3623
_reflns_threshold_expression     I>2\s(I)
_refine_ls_structure_factor_coef     Fsqd
_refine_ls_matrix_type     full
_refine_ls_R_factor_all     0.0385
_refine_ls_R_factor_gt     0.0303
_refine_ls_wR_factor_ref     0.0761
_refine_ls_goodness_of_fit_ref     1.058
_refine_ls_restrained_S_all     1.058
_refine_ls_number_reflns     4079
_refine_ls_number_parameters     227
_refine_ls_number_restraints     0
_refine_ls_hydrogen_treatment     constr
_refine_ls_weighting_scheme     calc
_refine_ls_weighting_details
              'w=1/[\s^2^(Fo^2^)+(0.0363P)^2^+6.8133P] where P=(Fo^2^+2Fc^2^)/3'
_atom_sites_solution_hydrogens     geom
_refine_ls_shift/su_max     0.001
_refine_ls_shift/su_mean     0
_refine_diff_density_max     1.553
_refine_diff_density_min     -1.26
_refine_ls_extinction_method     none
loop_
    _atom_type_symbol
    _atom_type_description
    _atom_type_scat_dispersion_real
    _atom_type_scat_dispersion_imag
    _atom_type_scat_source
    C C 0.0033 0.0016 'International Tables Vol C Tables 4.2.6.8 and 6.1.1.4'
    H H 0 0 'International Tables Vol C Tables 4.2.6.8 and 6.1.1.4'
    N N 0.0061 0.0033 'International Tables Vol C Tables 4.2.6.8 and 6.1.1.4'
    O O 0.0106 0.006 'International Tables Vol C Tables 4.2.6.8 and 6.1.1.4'
    S S 0.1246 0.1234 'International Tables Vol C Tables 4.2.6.8 and 6.1.1.4'
    Br Br -0.2901 2.4595 'International Tables Vol C Tables 4.2.6.8 and 6.1.1.4'
    Ir Ir -1.4442 7.9887 'International Tables Vol C Tables 4.2.6.8 and 6.1.1.4'
_computing_data_collection     'SMART (Bruker, 2002)'
_computing_cell_refinement     'SAINT (Bruker, 2002)'
_computing_data_reduction     'SAINT (Bruker, 2002)'
_computing_structure_solution     'SHELXS2013 (Sheldrick, 2013)'
_computing_structure_refinement     'SHELXL2013 (Sheldrick, 2013)'
_computing_molecular_graphics     'ORTEP-3 for Windows (Farrugia, 2012)'
_computing_publication_material     'WinGX (Farrugia, 2012)'
loop_
    _atom_site_type_symbol
    _atom_site_label
    _atom_site_fract_x
    _atom_site_fract_y
    _atom_site_fract_z
    _atom_site_U_iso_or_equiv
    _atom_site_adp_type
    _atom_site_calc_flag
    _atom_site_occupancy
    _atom_site_disorder_assembly
    _atom_site_disorder_group
    Ir Ir1 0 0.38790(2) 0.25 0.01610(7) Uani d 1 . .
    O O2 0.02867(16) 0.2664(2) 0.33857(15) 0.0201(5) Uani d 1 . .
    C C3 0.0262(2) 0.1685(3) 0.3239(2) 0.0198(7) Uani d 1 . .
    C C4 0 0.1208(4) 0.25 0.0307(13) Uani d 1 . .
    H H4 0 0.0475 0.25 0.037 Uiso calc 1 . .
    C C5 0.0587(2) 0.0971(3) 0.3927(2) 0.0206(7) Uani d 1 . .
    C C6 0.1155(3) 0.1359(3) 0.4576(2) 0.0270(8) Uani d 1 . .
    H H6 0.1298 0.207 0.4595 0.032 Uiso calc 1 . .
    C C7 0.1512(3) 0.0701(4) 0.5198(3) 0.0311(9) Uani d 1 . .
    H H7 0.1909 0.0961 0.562 0.037 Uiso calc 1 . .
    C C8 0.1264(3) -0.0348(3) 0.5177(3) 0.0290(9) Uani d 1 . .
    C C9 0.0688(3) -0.0745(3) 0.4554(2) 0.0265(8) Uani d 1 . .
    H H9 0.0528 -0.145 0.4547 0.032 Uiso calc 1 . .
    C C10 0.0349(3) -0.0081(3) 0.3935(2) 0.0244(8) Uani d 1 . .
    H H10 -0.0047 -0.0346 0.3516 0.029 Uiso calc 1 . .
    Br Br11 0.17062(3) -0.12509(4) 0.60339(3) 0.04469(14) Uani d 1 . .
    N N12 0.11887(19) 0.3940(2) 0.21803(19) 0.0202(6) Uani d 1 . .
    C C13 0.1968(2) 0.3442(3) 0.2459(2) 0.0207(7) Uani d 1 . .
    C C14 0.2596(2) 0.3667(3) 0.1998(2) 0.0244(8) Uani d 1 . .
    S S15 0.21858(6) 0.45204(9) 0.12315(6) 0.0295(2) Uani d 1 . .
    C C16 0.1222(2) 0.4541(3) 0.1558(2) 0.0199(7) Uani d 1 . .
    C C17 0.0476(2) 0.5149(3) 0.1241(2) 0.0196(7) Uani d 1 . .
    C C18 -0.0208(2) 0.4977(3) 0.1654(2) 0.0184(7) Uani d 1 . .
    C C19 -0.0952(2) 0.5581(3) 0.1394(2) 0.0261(8) Uani d 1 . .
    H H19 -0.1418 0.5513 0.165 0.031 Uiso calc 1 . .
    C C20 -0.0997(3) 0.6271(3) 0.0762(3) 0.0303(9) Uani d 1 . .
    H H20 -0.1496 0.6655 0.0603 0.036 Uiso calc 1 . .
    C C21 -0.0318(3) 0.6408(3) 0.0359(2) 0.0268(9) Uani d 1 . .
    H H21 -0.0362 0.6875 -0.0064 0.032 Uiso calc 1 . .
    C C22 0.0422(2) 0.5837(3) 0.0601(2) 0.0228(8) Uani d 1 . .
    H H22 0.0883 0.5911 0.0337 0.027 Uiso calc 1 . .
    C C23 0.2167(2) 0.2787(3) 0.3110(2) 0.0268(8) Uani d 1 . .
    H H23 0.1763 0.2638 0.3425 0.032 Uiso calc 1 . .
    C C24 0.2977(3) 0.2359(4) 0.3284(3) 0.0333(10) Uani d 1 . .
    H H24 0.3115 0.1915 0.372 0.04 Uiso calc 1 . .
    C C25 0.3590(3) 0.2575(4) 0.2825(3) 0.0329(10) Uani d 1 . .
    H H25 0.413 0.2272 0.2954 0.039 Uiso calc 1 . .
    C C26 0.3408(3) 0.3236(4) 0.2180(3) 0.0327(9) Uani d 1 . .
    H H26 0.382 0.3388 0.1873 0.039 Uiso calc 1 . .
loop_
    _atom_site_aniso_label
    _atom_site_aniso_U_11
    _atom_site_aniso_U_22
    _atom_site_aniso_U_33
    _atom_site_aniso_U_12
    _atom_site_aniso_U_13
    _atom_site_aniso_U_23
    Ir1 0.01424(10) 0.01535(10) 0.01891(12) 0 0.00346(7) 0
    O2 0.0234(13) 0.0187(13) 0.0190(13) -0.0013(10) 0.0061(10) 0.0028(9)
    C3 0.0209(16) 0.0198(18) 0.0201(19) -0.0006(14) 0.0074(14) 0.0040(13)
    C4 0.051(4) 0.017(3) 0.025(3) 0 0.011(3) 0
    C5 0.0246(18) 0.0197(18) 0.0198(19) 0.0025(14) 0.0105(14) -0.0005(13)
    C6 0.0275(19) 0.026(2) 0.028(2) -0.0048(16) 0.0062(16) 0.0025(15)
    C7 0.0256(19) 0.038(2) 0.029(2) -0.0043(18) 0.0026(17) 0.0056(17)
    C8 0.0233(18) 0.032(2) 0.034(2) 0.0048(17) 0.0113(17) 0.0138(17)
    C9 0.035(2) 0.0183(17) 0.029(2) 0.0041(16) 0.0139(17) 0.0062(15)
    C10 0.0297(19) 0.0208(18) 0.024(2) -0.0005(15) 0.0071(16) 0.0023(14)
    Br11 0.0279(2) 0.0540(3) 0.0503(3) 0.0050(2) 0.0020(2) 0.0296(2)
    N12 0.0169(14) 0.0209(15) 0.0228(16) 0.0005(12) 0.0034(12) -0.0015(12)
    C13 0.0143(15) 0.0221(18) 0.025(2) -0.0021(14) 0.0016(14) -0.0042(14)
    C14 0.0207(18) 0.025(2) 0.028(2) 0.0032(15) 0.0063(15) 0.0046(14)
    S15 0.0228(5) 0.0371(6) 0.0312(6) 0.0040(4) 0.0114(4) 0.0114(4)
    C16 0.0198(17) 0.0213(17) 0.0185(18) -0.0025(14) 0.0035(14) -0.0005(13)
    C17 0.0200(17) 0.0193(17) 0.0182(18) 0.0002(14) 0.0001(14) -0.0018(13)
    C18 0.0192(16) 0.0154(16) 0.0195(19) 0.0010(13) 0.0008(14) -0.0028(12)
    C19 0.0221(18) 0.025(2) 0.030(2) 0.0033(15) 0.0022(16) 0.0000(15)
    C20 0.030(2) 0.027(2) 0.032(2) 0.0094(17) 0.0010(17) 0.0011(16)
    C21 0.038(2) 0.0191(18) 0.022(2) -0.0004(16) 0.0017(17) 0.0013(14)
    C22 0.0251(18) 0.0228(18) 0.0200(19) -0.0028(15) 0.0026(15) -0.0013(14)
    C23 0.0187(17) 0.029(2) 0.033(2) 0.0008(15) 0.0062(16) 0.0096(16)
    C24 0.028(2) 0.036(2) 0.035(2) 0.0082(18) 0.0020(18) 0.0116(18)
    C25 0.0216(19) 0.035(2) 0.041(3) 0.0119(17) 0.0036(18) 0.0038(18)
    C26 0.0225(19) 0.038(2) 0.041(3) 0.0040(18) 0.0143(17) 0.0054(19)
_geom_special_details
;
All e.s.d.'s (except the e.s.d. in the dihedral angle between two l.s. planes)
are estimated using the full covariance matrix. The cell e.s.d.'s are taken
into account individually in the estimation of e.s.d.'s in distances, angles
and torsion angles; correlations between e.s.d.'s in cell parameters are only
used when they are defined by crystal symmetry. An approximate (isotropic)
treatment of cell e.s.d.'s is used for estimating e.s.d.'s involving l.s.
planes.
;
loop_
    _geom_bond_atom_site_label_1
    _geom_bond_atom_site_label_2
    _geom_bond_site_symmetry_2
    _geom_bond_distance
    _geom_bond_publ_flag
    Ir1 C18 2 1.996(4) n
    Ir1 C18 . 1.996(4) y
    Ir1 N12 2 2.060(3) n
    Ir1 N12 . 2.060(3) y
    Ir1 O2 2 2.155(3) n
    Ir1 O2 . 2.155(3) y
    O2 C3 . 1.266(4) ?
    C3 C4 . 1.399(4) ?
    C3 C5 . 1.505(5) ?
    C4 C3 2 1.399(4) ?
    C4 H4 . 0.93 ?
    C5 C10 . 1.388(5) ?
    C5 C6 . 1.391(6) ?
    C6 C7 . 1.392(6) ?
    C6 H6 . 0.93 ?
    C7 C8 . 1.387(6) ?
    C7 H7 . 0.93 ?
    C8 C9 . 1.372(6) ?
    C8 Br11 . 1.896(4) ?
    C9 C10 . 1.386(5) ?
    C9 H9 . 0.93 ?
    C10 H10 . 0.93 ?
    N12 C16 . 1.320(5) ?
    N12 C13 . 1.396(5) ?
    C13 C23 . 1.382(5) ?
    C13 C14 . 1.407(5) ?
    C14 C26 . 1.385(5) ?
    C14 S15 . 1.738(4) ?
    S15 C16 . 1.722(4) ?
    C16 C17 . 1.436(5) ?
    C17 C22 . 1.394(5) ?
    C17 C18 . 1.415(5) ?
    C18 C19 . 1.413(5) ?
    C19 C20 . 1.384(6) ?
    C19 H19 . 0.93 ?
    C20 C21 . 1.392(6) ?
    C20 H20 . 0.93 ?
    C21 C22 . 1.381(6) ?
    C21 H21 . 0.93 ?
    C22 H22 . 0.93 ?
    C23 C24 . 1.380(5) ?
    C23 H23 . 0.93 ?
    C24 C25 . 1.384(6) ?
    C24 H24 . 0.93 ?
    C25 C26 . 1.377(6) ?
    C25 H25 . 0.93 ?
    C26 H26 . 0.93 ?
loop_
    _geom_angle_atom_site_label_1
    _geom_angle_atom_site_label_2
    _geom_angle_atom_site_label_3
    _geom_angle_site_symmetry_1
    _geom_angle_site_symmetry_3
    _geom_angle
    _geom_angle_publ_flag
    C18 Ir1 C18 2 . 91.4(2) n
    C18 Ir1 N12 2 2 79.67(14) n
    C18 Ir1 N12 . 2 97.27(14) n
    C18 Ir1 N12 2 . 97.27(14) n
    C18 Ir1 N12 . . 79.67(14) n
    N12 Ir1 N12 2 . 175.67(17) ?
    C18 Ir1 O2 2 2 176.72(12) ?
    C18 Ir1 O2 . 2 90.04(12) n
    N12 Ir1 O2 2 2 97.24(11) n
    N12 Ir1 O2 . 2 85.88(11) n
    C18 Ir1 O2 2 . 90.04(12) n
    C18 Ir1 O2 . . 176.72(12) ?
    N12 Ir1 O2 2 . 85.88(11) n
    N12 Ir1 O2 . . 97.24(11) n
    O2 Ir1 O2 2 . 88.63(14) n
    C3 O2 Ir1 . . 124.5(2) ?
    O2 C3 C4 . . 126.8(4) ?
    O2 C3 C5 . . 116.2(3) ?
    C4 C3 C5 . . 117.0(4) ?
    C3 C4 C3 2 . 128.7(5) ?
    C3 C4 H4 2 . 115.7 ?
    C3 C4 H4 . . 115.7 ?
    C10 C5 C6 . . 118.1(4) ?
    C10 C5 C3 . . 122.1(3) ?
    C6 C5 C3 . . 119.8(3) ?
    C5 C6 C7 . . 121.2(4) ?
    C5 C6 H6 . . 119.4 ?
    C7 C6 H6 . . 119.4 ?
    C8 C7 C6 . . 118.7(4) ?
    C8 C7 H7 . . 120.7 ?
    C6 C7 H7 . . 120.7 ?
    C9 C8 C7 . . 121.3(4) ?
    C9 C8 Br11 . . 119.0(3) ?
    C7 C8 Br11 . . 119.7(3) ?
    C8 C9 C10 . . 119.1(4) ?
    C8 C9 H9 . . 120.4 ?
    C10 C9 H9 . . 120.4 ?
    C9 C10 C5 . . 121.5(4) ?
    C9 C10 H10 . . 119.2 ?
    C5 C10 H10 . . 119.2 ?
    C16 N12 C13 . . 112.2(3) ?
    C16 N12 Ir1 . . 114.0(2) ?
    C13 N12 Ir1 . . 133.7(3) ?
    C23 C13 N12 . . 127.6(3) ?
    C23 C13 C14 . . 119.5(3) ?
    N12 C13 C14 . . 113.0(3) ?
    C26 C14 C13 . . 121.3(4) ?
    C26 C14 S15 . . 128.7(3) ?
    C13 C14 S15 . . 110.1(3) ?
    C16 S15 C14 . . 89.93(18) ?
    N12 C16 C17 . . 117.8(3) ?
    N12 C16 S15 . . 114.8(3) ?
    C17 C16 S15 . . 127.3(3) ?
    C22 C17 C18 . . 123.1(3) ?
    C22 C17 C16 . . 124.4(4) ?
    C18 C17 C16 . . 112.5(3) ?
    C19 C18 C17 . . 115.6(3) ?
    C19 C18 Ir1 . . 129.0(3) ?
    C17 C18 Ir1 . . 115.4(3) ?
    C20 C19 C18 . . 120.9(4) ?
    C20 C19 H19 . . 119.5 ?
    C18 C19 H19 . . 119.5 ?
    C19 C20 C21 . . 122.1(4) ?
    C19 C20 H20 . . 119 ?
    C21 C20 H20 . . 119 ?
    C22 C21 C20 . . 118.6(4) ?
    C22 C21 H21 . . 120.7 ?
    C20 C21 H21 . . 120.7 ?
    C21 C22 C17 . . 119.6(4) ?
    C21 C22 H22 . . 120.2 ?
    C17 C22 H22 . . 120.2 ?
    C24 C23 C13 . . 118.8(4) ?
    C24 C23 H23 . . 120.6 ?
    C13 C23 H23 . . 120.6 ?
    C23 C24 C25 . . 121.5(4) ?
    C23 C24 H24 . . 119.3 ?
    C25 C24 H24 . . 119.3 ?
    C26 C25 C24 . . 120.6(4) ?
    C26 C25 H25 . . 119.7 ?
    C24 C25 H25 . . 119.7 ?
    C25 C26 C14 . . 118.3(4) ?
    C25 C26 H26 . . 120.8 ?
    C14 C26 H26 . . 120.8 ?
_shelx_res_file
;
TITL [IrC41H25N2O2S2Br2] cnu704 in C2/c
CELL 0.71073  15.8882  12.6893  17.1434  90.000 100.277  90.000
ZERR   4.00   0.0042   0.0025   0.0054   0.000   0.045   0.000
LATT  7
SYMM -X, Y, 0.5-Z
SFAC C H N O S BR IR
UNIT 164 100 8 8 8 8 4
HTAB
ACTA
L.S. 5
BOND $H
FMAP 2
PLAN -5
EQIV $1   -x, y, -z+1/2
mpla 5  N12 > C16
mpla 5 N12_$1 C13_$1  C14_$1  S15_$1  C16_$1
mpla 15 N12 > C26
WGHT    0.036300    6.813300
FVAR       0.12517
IR1   7    0.000000    0.387900    0.250000    10.50000    0.01424    0.01535 =
         0.01891    0.00000    0.00346    0.00000
O2    4    0.028667    0.266406    0.338566    11.00000    0.02338    0.01871 =
         0.01900    0.00284    0.00612   -0.00126
C3    1    0.026237    0.168537    0.323871    11.00000    0.02088    0.01984 =
         0.02012    0.00400    0.00742   -0.00060
C4    1    0.000000    0.120780    0.250000    10.50000    0.05147    0.01700 =
         0.02526    0.00000    0.01147    0.00000
AFIX  43
H4    2    0.000001    0.047490    0.250000    10.50000   -1.20000
AFIX   0
C5    1    0.058717    0.097058    0.392716    11.00000    0.02457    0.01974 =
         0.01979   -0.00049    0.01048    0.00250
C6    1    0.115456    0.135864    0.457631    11.00000    0.02748    0.02608 =
         0.02795    0.00248    0.00616   -0.00479
AFIX  43
H6    2    0.129769    0.206998    0.459524    11.00000   -1.20000
AFIX   0
C7    1    0.151199    0.070126    0.519818    11.00000    0.02560    0.03769 =
         0.02902    0.00556    0.00259   -0.00429
AFIX  43
H7    2    0.190877    0.096053    0.561951    11.00000   -1.20000
AFIX   0
C8    1    0.126428   -0.034835    0.517658    11.00000    0.02333    0.03160 =
         0.03425    0.01376    0.01133    0.00475
C9    1    0.068844   -0.074514    0.455388    11.00000    0.03512    0.01827 =
         0.02902    0.00621    0.01391    0.00413
AFIX  43
H9    2    0.052787   -0.145034    0.454682    11.00000   -1.20000
AFIX   0
C10   1    0.034909   -0.008112    0.393536    11.00000    0.02975    0.02085 =
         0.02356    0.00229    0.00710   -0.00055
AFIX  43
H10   2   -0.004729   -0.034642    0.351617    11.00000   -1.20000
AFIX   0
BR11  6    0.170616   -0.125090    0.603393    11.00000    0.02791    0.05398 =
         0.05034    0.02955    0.00199    0.00503
N12   3    0.118867    0.394036    0.218033    11.00000    0.01694    0.02090 =
         0.02283   -0.00147    0.00339    0.00049
C13   1    0.196802    0.344198    0.245881    11.00000    0.01430    0.02208 =
         0.02513   -0.00422    0.00161   -0.00207
C14   1    0.259577    0.366695    0.199835    11.00000    0.02071    0.02519 =
         0.02809    0.00455    0.00631    0.00322
S15   5    0.218581    0.452040    0.123154    11.00000    0.02278    0.03711 =
         0.03117    0.01142    0.01142    0.00395
C16   1    0.122155    0.454096    0.155800    11.00000    0.01984    0.02133 =
         0.01849   -0.00048    0.00355   -0.00246
C17   1    0.047626    0.514906    0.124133    11.00000    0.02002    0.01933 =
         0.01816   -0.00183    0.00012    0.00024
C18   1   -0.020754    0.497695    0.165404    11.00000    0.01920    0.01537 =
         0.01953   -0.00275    0.00075    0.00097
C19   1   -0.095157    0.558065    0.139354    11.00000    0.02207    0.02496 =
         0.03028    0.00000    0.00224    0.00333
AFIX  43
H19   2   -0.141770    0.551329    0.164982    11.00000   -1.20000
AFIX   0
C20   1   -0.099681    0.627093    0.076239    11.00000    0.02981    0.02746 =
         0.03203    0.00108    0.00098    0.00942
AFIX  43
H20   2   -0.149637    0.665501    0.060277    11.00000   -1.20000
AFIX   0
C21   1   -0.031819    0.640838    0.035905    11.00000    0.03790    0.01908 =
         0.02212    0.00133    0.00172   -0.00042
AFIX  43
H21   2   -0.036246    0.687533   -0.006443    11.00000   -1.20000
AFIX   0
C22   1    0.042247    0.583696    0.060068    11.00000    0.02512    0.02280 =
         0.02004   -0.00132    0.00257   -0.00276
AFIX  43
H22   2    0.088260    0.591091    0.033731    11.00000   -1.20000
AFIX   0
C23   1    0.216747    0.278717    0.311005    11.00000    0.01871    0.02888 =
         0.03329    0.00960    0.00616    0.00081
AFIX  43
H23   2    0.176286    0.263810    0.342522    11.00000   -1.20000
AFIX   0
C24   1    0.297734    0.235874    0.328417    11.00000    0.02785    0.03566 =
         0.03510    0.01159    0.00198    0.00817
AFIX  43
H24   2    0.311473    0.191454    0.371978    11.00000   -1.20000
AFIX   0
C25   1    0.358988    0.257521    0.282507    11.00000    0.02162    0.03522 =
         0.04113    0.00380    0.00364    0.01187
AFIX  43
H25   2    0.412958    0.227159    0.295370    11.00000   -1.20000
AFIX   0
C26   1    0.340807    0.323562    0.217982    11.00000    0.02245    0.03760 =
         0.04115    0.00541    0.01427    0.00395
AFIX  43
H26   2    0.382024    0.338830    0.187349    11.00000   -1.20000
AFIX   0
HKLF 4
REM  [IrC41H25N2O2S2Br2] cnu704 in C2/c
REM R1 =  0.0303 for    3623 Fo > 4sig(Fo)  and  0.0385 for all    4079 data
REM    227 parameters refined using      0 restraints
END
WGHT      0.0363      6.8131
REM Highest difference peak  1.553,  deepest hole -1.260,  1-sigma level  0.144
Q1    1   0.0378  0.3411  0.2617  11.00000  0.05    1.55
Q2    1   0.0352  0.4333  0.2623  11.00000  0.05    1.41
Q3    1   0.1090  0.3848  0.2720  11.00000  0.05    1.05
Q4    1   0.0715  0.3838  0.2297  11.00000  0.05    0.89
Q5    1   0.0261  0.2855  0.2981  11.00000  0.05    0.78
;
