# Supplementary material for: Bis[2-(1,3-benzo­thia­zol-2-yl)phenyl-κ2 C 1,N][1,3-bis­(4-bromo­phen­yl)propane-1,3-dionato-κ2 O,O′]iridium(III)
Source: Acta Crystallogr Sect E Struct Rep Online. 2013 Jul 10;69(Pt 8):m443. doi: 10.1107/S1600536813018394 (PMC3793684; doi:10.1107/S1600536813018394)
Supplement: Supplementary file 2 [file e-69-0m443-Isup2.hkl]

#
# h,k,l, Fc-squared, Fo-squared, sigma(Fo-squared), status flag
#
data_I
_shelx_title ' [IrC41H25N2O2S2Br2] cnu704 in C2/c'
_shelx_refln_list_code          4
_shelx_F_calc_maximum      813.81
_exptl_crystal_F_000      1920.00
_reflns_d_resolution_high  0.7486

loop_
 _space_group_symop_operation_xyz
 'x, y, z'
 '-x, y, -z+1/2'
 'x+1/2, y+1/2, z'
 '-x+1/2, y+1/2, -z+1/2'
 '-x, -y, -z'
 'x, -y, z-1/2'
 '-x+1/2, -y+1/2, -z'
 'x+1/2, -y+1/2, z-1/2'

_cell_length_a    15.8882
_cell_length_b    12.6893
_cell_length_c    17.1434
_cell_angle_alpha  90.000
_cell_angle_beta  100.277
_cell_angle_gamma  90.000

_shelx_F_squared_multiplier     1.000

loop_
 _refln_index_h
 _refln_index_k
 _refln_index_l
 _refln_F_squared_calc
 _refln_F_squared_meas
 _refln_F_squared_sigma
 _refln_observed_status
   2   0   0      74690.34      58678.60      2961.34 o
   4   0   0      46374.02      41891.32      3102.88 o
   6   0   0     205056.45     188011.47      9638.38 o
   8   0   0      24845.32      24795.51       781.04 o
  10   0   0      24520.53      25156.19       789.10 o
  12   0   0      26044.21      27083.75      1232.08 o
  14   0   0       6297.96       6262.99       378.85 o
  16   0   0       4678.12       5119.83       363.06 o
  18   0   0      32522.87      31998.75      1276.13 o
  20   0   0       1634.59       1629.98       313.90 o
   1   1   0      41524.68      30111.92      1092.51 o
   3   1   0     124915.24     114684.16      8900.23 o
   5   1   0      23952.16      25830.52      1659.62 o
   7   1   0       1353.02       1317.50        91.75 o
   9   1   0     138134.69     144288.98      3045.63 o
  11   1   0       2325.89       2567.15       131.44 o
  13   1   0       6248.56       7047.43       279.11 o
  15   1   0      20073.97      20157.37       594.75 o
  17   1   0       1181.01        926.13       237.21 o
  19   1   0       9720.39       9388.19       385.56 o
   0   2   0      37828.39      46917.48      2413.11 o
   2   2   0      20194.20      17285.26      1316.76 o
   4   2   0       1182.80       1181.20       104.43 o
   6   2   0       1995.10       1742.80       125.18 o
   8   2   0       2986.15       3221.38       111.99 o
  10   2   0        671.66        586.53        74.24 o
  12   2   0         49.84         65.31       152.11 o
  14   2   0       1117.99        911.33       144.17 o
  16   2   0        400.55        287.79       155.61 o
  18   2   0       3039.96       2998.39       267.05 o
  20   2   0         11.22        217.92       202.66 o
   1   3   0        399.92        393.97        51.92 o
   3   3   0      82072.27      60121.56      2216.30 o
   5   3   0       1028.89       1060.59       176.35 o
   7   3   0       5154.72       4519.02       172.21 o
   9   3   0      32210.97      30776.53       809.29 o
  11   3   0       4101.26       4138.92       146.54 o
  13   3   0        667.04        651.87       104.62 o
  15   3   0      22065.91      23042.80       664.00 o
  17   3   0         70.51         45.86       155.02 o
  19   3   0       1556.68       1418.06       219.70 o
   0   4   0     199179.27     203246.67      7229.65 o
   2   4   0      20538.93      19057.28      1008.15 o
   4   4   0       5936.04       4832.28       258.59 o
   6   4   0     102801.40      94366.88      5199.54 o
   8   4   0      11826.64      12720.07       788.74 o
  10   4   0      22293.09      16644.53      3865.36 o
  12   4   0      89711.06      93942.26      2145.00 o
  14   4   0       1399.94       1504.14       117.05 o
  16   4   0      21913.47      23235.82       673.03 o
  18   4   0      26479.24      29017.76      1047.95 o
  20   4   0       4904.34       4849.40       361.11 o
   1   5   0      21348.56      19933.75       934.36 o
   3   5   0      98772.16      88328.81      3838.92 o
   5   5   0       3870.95       2482.46       202.88 o
   7   5   0      47205.63      47799.75      1622.06 o
   9   5   0      71956.09      73680.65      2518.42 o
  11   5   0      11564.40      11560.83      1039.34 o
  13   5   0       9720.55       9952.88       629.51 o
  15   5   0      21269.52      23010.07       784.14 o
  17   5   0       3954.08       4548.63       304.59 o
  19   5   0       7224.91       7985.66       441.04 o
   0   6   0      24985.24      24516.96       884.31 o
   2   6   0       5647.17       5910.21       279.05 o
   4   6   0       2914.34       2201.73        93.54 o
   6   6   0       2518.50       3092.77       389.18 o
   8   6   0       4909.88       5045.98       331.68 o
  10   6   0       7294.33       6951.48       258.83 o
  12   6   0       3036.05       2988.47       319.51 o
  14   6   0      10123.13      10662.57       441.78 o
  16   6   0       4096.78       4294.24       310.26 o
  18   6   0       3642.86       4059.35       310.36 o
   1   7   0        251.98        500.72       100.23 o
   3   7   0      25208.22      22732.91       846.10 o
   5   7   0       1756.39       1652.83       114.45 o
   7   7   0       1505.46       1445.76       143.24 o
   9   7   0       1559.28       1458.07       160.93 o
  11   7   0        539.59        167.45       183.38 o
  13   7   0        452.36        272.19       297.41 o
  15   7   0       8504.06       8155.73       379.79 o
  17   7   0          1.51        248.10       230.31 o
  19   7   0        110.61       1092.63       547.59 o
   0   8   0      99280.05     101816.58      3018.99 o
   2   8   0      25776.44      25690.28       640.49 o
   4   8   0      17978.68      19337.35       892.37 o
   6   8   0      68531.32      67230.80      2868.79 o
   8   8   0       9784.17       9261.32       359.50 o
  10   8   0       8713.69       9041.16       351.71 o
  12   8   0      26245.29      28470.25       837.87 o
  14   8   0        158.46        755.65       403.36 o
  16   8   0       9738.71      10684.98       528.47 o
  18   8   0       7134.37       7457.17       481.89 o
   1   9   0      33308.69      32536.54       892.93 o
   3   9   0      78291.20      75403.21      2786.86 o
   5   9   0      14944.02      15937.87       818.75 o
   7   9   0      36774.53      36347.07      1438.76 o
   9   9   0      29619.21      30636.57      1013.81 o
  11   9   0      11674.38      12235.52       500.03 o
  13   9   0      10787.43      10752.78       513.13 o
   2  10   0      36010.84      34441.88       953.32 o
   4  10   0      14718.85      14041.09       614.71 o
   6  10   0      14328.83      14530.45       974.25 o
   8  10   0       6683.37       7121.42       284.62 o
  10  10   0       4726.94       4377.97       294.89 o
  12  10   0      10360.40      11570.68       504.93 o
   1  11   0         32.78       -152.64       152.64 o
   3  11   0        267.74        177.15       150.88 o
   5  11   0         38.21       -105.42       148.06 o
   7  11   0       7438.60       7029.53       707.66 o
   9  11   0       1424.25       1771.04       208.19 o
  11  11   0       2399.09       2463.15       266.48 o
   0  12   0      18359.51      18018.04       811.32 o
   2  12   0        283.17         45.82       166.75 o
   4  12   0       1578.21       1859.55       332.55 o
   6  12   0       6645.58       6834.07       607.16 o
   8  12   0       7084.43       7016.31       391.69 o
  10  12   0       8449.28       8488.62       370.12 o
  12  12   0       7774.24       8839.35       649.07 o
   1  13   0       9746.15       9844.96       404.53 o
   3  13   0      15382.14      15057.01       531.24 o
   5  13   0       3715.79       3934.13       262.78 o
   7  13   0       9691.91      10196.18       593.25 o
   9  13   0      19676.25      21117.52       673.97 o
  11  13   0       4446.99       5293.75       357.35 o
   0  14   0       9462.05       9186.68       579.52 o
   2  14   0       6961.87       7200.87       358.62 o
   4  14   0       6518.21       6894.01       352.59 o
   6  14   0      10967.65      10056.76       490.07 o
   8  14   0      11553.53      11934.93       452.04 o
  10  14   0       8700.97       8835.37       487.49 o
   1  15   0       2534.81       2712.80       274.22 o
   3  15   0         43.70       -209.32       209.32 o
   5  15   0       3707.03       3685.15       290.56 o
   7  15   0       1424.69       1105.99       460.48 o
   9  15   0       1240.58       1122.09       300.38 o
   0  16   0       3715.16       3682.91       432.20 o
   2  16   0        570.85        512.52       237.77 o
   4  16   0        220.16         48.36       231.51 o
   6  16   0       2201.20       2113.52       261.07 o
 -19   1   1        883.37        913.75       197.48 o
 -17   1   1      18243.93      18362.34       571.02 o
 -15   1   1       5252.04       4790.51       243.34 o
 -13   1   1        258.44        119.56       125.92 o
 -11   1   1      45217.97      44748.93      1050.66 o
  -9   1   1      25113.01      28104.96       715.93 o
  -7   1   1      11193.35      11134.59       391.70 o
  -5   1   1     153719.25     140996.34      3167.66 o
  -3   1   1      34764.27      37118.83      1051.09 o
  -1   1   1      34069.48      36149.43      1052.19 o
   1   1   1     176041.48     181552.28      4660.12 o
   3   1   1      24774.72      25649.06       546.93 o
   5   1   1      40576.48      40460.65       930.61 o
   7   1   1      43134.64      42450.05       982.17 o
   9   1   1       6509.74       6636.79       191.81 o
  11   1   1       6634.52       6455.73       213.71 o
  13   1   1      21252.47      21845.83       616.45 o
  15   1   1       1936.85       1894.50       171.86 o
  17   1   1       5774.71       5503.46       268.69 o
  19   1   1       9701.86       9260.49       377.48 o
 -20   2   1      13538.94      13974.16       491.40 o
 -18   2   1      14492.24      14644.84       490.58 o
 -16   2   1       6804.42       7296.58       310.36 o
 -14   2   1      62103.37      65747.83      1715.04 o
 -12   2   1       8637.90       9090.63       282.62 o
 -10   2   1       4312.83       4856.36       159.44 o
  -8   2   1     192469.41     194262.08      4240.26 o
  -6   2   1      27765.05      25863.24       847.50 o
  -4   2   1      23694.53      23521.67      1799.48 o
  -2   2   1      40241.28      38231.29      1355.91 o
   0   2   1      53740.68      64027.01      4694.43 o
   2   2   1      13008.36      13387.66       616.00 o
   4   2   1     203436.66     193842.38      8327.86 o
   6   2   1       4370.78       4631.45       277.38 o
   8   2   1      31672.33      33886.63       722.51 o
  10   2   1     130556.64     135441.45      2974.98 o
  12   2   1       3956.19       4440.77       231.80 o
  14   2   1      28710.63      30613.65       838.89 o
  16   2   1      38539.68      39101.58      1056.62 o
  18   2   1       2779.39       2974.55       241.20 o
  20   2   1      10498.19      10221.50       409.66 o
 -19   3   1       3113.24       3279.89       288.03 o
 -17   3   1      27366.70      29813.85       842.08 o
 -15   3   1      14152.99      14577.75       643.13 o
 -13   3   1       9267.91       9529.26       294.41 o
 -11   3   1      26260.08      26897.21       590.78 o
  -9   3   1      37623.56      37986.13      1693.13 o
  -7   3   1      34187.47      32508.13      1572.14 o
  -5   3   1      97151.08      84856.73      4689.88 o
  -3   3   1       1300.32       1751.96       916.48 o
  -1   3   1       4616.88       5430.58       253.95 o
   1   3   1     274308.19     252336.16      8082.59 o
   3   3   1        718.44        941.36        59.36 o
   5   3   1      44329.73      43412.10      1636.87 o
   7   3   1      71581.94      70799.36      2432.57 o
   9   3   1      13025.14      12350.98       344.27 o
  11   3   1      29826.55      29641.16       799.21 o
  13   3   1      35023.75      39128.03       929.22 o
  15   3   1      18512.58      18530.82       550.81 o
  17   3   1      13771.10      13942.50       455.61 o
  19   3   1      19537.79      19552.13       609.57 o
 -20   4   1        449.21        798.63       266.59 o
 -18   4   1       4510.71       5012.98       266.05 o
 -16   4   1        777.73        601.04       153.76 o
 -14   4   1       1523.77       1745.06       136.88 o
 -12   4   1       2275.37       2419.94       143.94 o
 -10   4   1       3713.90       3534.27       144.41 o
  -8   4   1      24685.65      20389.72      2204.27 o
  -6   4   1       1985.21       2305.40       217.90 o
  -4   4   1      44425.55      42420.29      2653.68 o
  -2   4   1        982.53       1277.93        67.06 o
   0   4   1       6766.00       6015.36       343.63 o
   2   4   1       8383.41       7497.45       430.18 o
   4   4   1        206.84        127.10        59.69 o
   6   4   1       3747.25       3527.07       311.80 o
   8   4   1       2323.79       2256.54       175.02 o
  10   4   1       9269.43       9430.78       299.04 o
  12   4   1        188.33        -83.85        83.85 o
  14   4   1       8351.32       8108.03       273.10 o
  16   4   1       1245.61       1373.48       156.09 o
  18   4   1        795.36        861.24       296.26 o
  20   4   1        529.29        869.96       269.35 o
 -19   5   1       1966.42       2103.68       283.79 o
 -17   5   1       4325.99       4592.34       313.40 o
 -15   5   1       5002.90       5575.18       325.46 o
 -13   5   1       2167.49       2029.69       256.07 o
 -11   5   1      44818.41      43004.83      1653.95 o
  -9   5   1       1566.77       1878.07       251.61 o
  -7   5   1        791.84       1153.13       221.96 o
  -5   5   1      23284.09      20319.52      1062.62 o
  -3   5   1        337.87        531.68        53.25 o
  -1   5   1       7754.23       7907.38       281.09 o
   1   5   1      40164.50      35457.76      1218.54 o
   3   5   1       1470.05       1377.07       110.68 o
   5   5   1        722.23        937.17        86.47 o
   7   5   1      75370.98      71550.70      3281.86 o
   9   5   1         52.21         62.41       146.80 o
  11   5   1       4019.19       4008.76       502.28 o
  13   5   1      13071.70      14106.44       524.13 o
  15   5   1        846.57        988.17       188.19 o
  17   5   1        656.17        690.61       215.50 o
  19   5   1        720.77       1082.12       261.05 o
 -18   6   1       2715.49       2941.48       289.49 o
 -16   6   1       9951.24      10876.79       475.45 o
 -14   6   1      32957.26      34875.40      1119.01 o
 -12   6   1       9400.45      11928.67      1380.15 o
 -10   6   1       6558.81       6534.18       329.30 o
  -8   6   1      58561.15      55328.12      2935.77 o
  -6   6   1      12534.50      10729.26       595.96 o
  -4   6   1        385.56        303.73        65.49 o
  -2   6   1      99520.78      89828.29      3188.67 o
   0   6   1       1358.77       1235.91        98.29 o
   2   6   1      32405.60      29770.32      1277.97 o
   4   6   1     133592.86     120884.57      7189.61 o
   6   6   1       2639.60       3683.45       871.70 o
   8   6   1      28672.98      28328.27      1366.02 o
  10   6   1      53277.40      53193.00      1313.43 o
  12   6   1      14233.42      12799.19      1330.37 o
  14   6   1       3462.14       3390.25       238.30 o
  16   6   1      31238.39      33185.59      1084.94 o
  18   6   1       1041.66       1254.87       243.09 o
 -19   7   1       7997.81       9189.15       738.74 o
 -17   7   1      20002.46      21827.31      2621.81 o
 -15   7   1      11818.02      12876.29       522.81 o
 -13   7   1       3275.71       3578.72       383.92 o
 -11   7   1      64145.09      66656.99      1595.98 o
  -9   7   1      11499.12      11340.85       512.40 o
  -7   7   1      29602.11      29059.44      1566.44 o
  -5   7   1      65382.74      59136.38      2162.04 o
  -3   7   1      37503.09      38514.19       979.28 o
  -1   7   1      72795.84      73085.24      1681.88 o
   1   7   1      65443.85      64543.67      2066.41 o
   3   7   1      30775.78      28616.10      1547.17 o
   5   7   1      15158.33      14675.46       878.74 o
   7   7   1      82848.16      83730.28      4707.30 o
   9   7   1       3364.77       3973.37       225.97 o
  11   7   1      20442.99      21549.34      1104.60 o
  13   7   1      39407.39      42227.48      1679.47 o
  15   7   1       3079.98       3221.87       242.13 o
  17   7   1      16872.91      17475.34       781.98 o
 -18   8   1       1970.07       2996.05       341.83 o
 -16   8   1       3331.37       3446.89       522.70 o
 -14   8   1       5551.95       5597.19       643.96 o
 -12   8   1       8806.30       9107.41       538.09 o
 -10   8   1      12201.60      12181.37       417.49 o
  -8   8   1      10247.77      10082.06       537.50 o
  -6   8   1      27269.02      25348.96       982.24 o
  -4   8   1       9513.44       8867.35       309.56 o
  -2   8   1      34733.34      36885.71      1481.16 o
   0   8   1      10633.28      11200.94       309.64 o
   2   8   1      27032.91      26615.46       662.91 o
   4   8   1       9158.12       9232.96       551.93 o
   6   8   1       3833.67       3686.71       206.96 o
   8   8   1      23561.56      23080.32       902.58 o
  10   8   1       2528.29       2656.86       311.38 o
  12   8   1       3963.78       3979.23       259.62 o
  14   8   1       2134.33       1814.46       494.62 o
  16   8   1       2742.95       3008.60       270.29 o
  18   8   1       3133.30       3450.88       323.31 o
 -11   9   1       2906.57       3006.45       265.82 o
  -9   9   1        776.16        779.41       181.62 o
  -7   9   1        753.11        996.38       347.07 o
  -5   9   1       6634.61       6736.27       477.66 o
  -3   9   1       1012.33        924.56       123.16 o
  -1   9   1       2216.54       2348.76       328.72 o
   1   9   1      13149.79      14372.39       744.04 o
   3   9   1       1100.94       1062.24       288.43 o
   5   9   1        282.90        184.68        94.41 o
   7   9   1       4972.41       5421.83       278.64 o
   9   9   1         45.92        402.40       175.74 o
  11   9   1        106.09          1.76       319.11 o
  13   9   1       1530.00       1800.95       267.87 o
 -12  10   1       2278.55       2592.45       370.81 o
 -10  10   1       3510.18       3755.35       276.34 o
  -8  10   1      44716.44      44454.14      3125.15 o
  -6  10   1       4907.90       5354.79       431.58 o
  -4  10   1       7190.65       6665.89       433.51 o
  -2  10   1      41166.63      39768.91      1087.06 o
   0  10   1       8189.83      10390.62       655.52 o
   2  10   1       9148.62       9185.66       354.20 o
   4  10   1      55429.25      52970.57      4227.44 o
   6  10   1        797.13       1026.80       269.06 o
   8  10   1       7466.86       7573.64       334.21 o
  10  10   1      15390.68      15332.24       587.55 o
  12  10   1        847.53        801.26       297.41 o
 -11  11   1      19306.25      21425.11       808.28 o
  -9  11   1       9686.14      10907.36       401.95 o
  -7  11   1      16765.02      16434.39       843.19 o
  -5  11   1      34283.82      33352.49      1271.06 o
  -3  11   1      10471.97      10116.84       575.38 o
  -1  11   1      19185.65      20075.46       852.63 o
   1  11   1      44734.97      46836.44      2626.41 o
   3  11   1       8999.54       8173.62       370.87 o
   5  11   1       7810.52       7451.19       576.67 o
   7  11   1      35957.19      34969.96      1958.82 o
   9  11   1      15253.24      16195.28       527.22 o
  11  11   1      16578.52      16851.88       647.67 o
  13  11   1      22673.14      23859.22      1233.68 o
 -12  12   1      11482.98      12562.09       864.15 o
 -10  12   1      14807.14      17003.35       709.78 o
  -8  12   1      13187.83      13605.71       736.78 o
  -6  12   1      10556.58      10646.98       904.52 o
  -4  12   1       5878.98       6074.37       490.72 o
  -2  12   1      20147.99      19556.16       616.51 o
   0  12   1       7927.55       8364.68       357.23 o
   2  12   1      11083.44      11549.88       434.99 o
   4  12   1       6520.00       5932.46       501.50 o
   6  12   1      11779.42      12185.64       516.24 o
   8  12   1      12817.45      12729.16       712.45 o
  10  12   1       6990.76       7116.40       325.41 o
  12  12   1       7994.12       7737.14       613.97 o
 -13  13   1        716.83       -335.07       335.07 o
 -11  13   1        723.31         33.61       259.57 o
  -9  13   1       1520.81       1430.60       289.80 o
  -7  13   1       3522.51       3630.26       371.26 o
  -5  13   1        429.28        228.26       184.64 o
  -3  13   1       6635.68       6870.84       340.48 o
  -1  13   1       5497.99       5906.77       498.09 o
   1  13   1        240.17        575.79       248.54 o
   3  13   1       3844.56       3678.78       446.69 o
   5  13   1        277.80        164.55       176.34 o
   7  13   1         76.52        -79.51       344.85 o
   9  13   1       2445.41       2527.58       341.23 o
  11  13   1       1806.51       2061.98       426.33 o
 -10  14   1        215.61       -106.60       272.15 o
  -8  14   1       5807.07       6239.05      1459.61 o
  -6  14   1         53.30        -38.05       189.16 o
  -4  14   1       1278.32        903.89       218.72 o
  -2  14   1       1454.50       1308.85       220.80 o
   0  14   1        810.55        565.55       212.87 o
   2  14   1       2643.45       1825.84       237.31 o
   4  14   1      10341.66      11084.21       457.11 o
   6  14   1        734.26        751.34       215.33 o
   8  14   1        596.54        418.26       217.66 o
  10  14   1       5423.79       6253.15       388.86 o
  -9  15   1       7349.80       7721.11       478.05 o
  -7  15   1       7455.94       7475.40       389.29 o
  -5  15   1      11796.90      11322.93       820.51 o
  -3  15   1       9773.41       9467.47       431.34 o
  -1  15   1       6337.78       6710.78       366.67 o
   1  15   1      22851.24      22763.34       733.99 o
   3  15   1       8805.80       9118.76       423.60 o
   5  15   1       9066.97       9147.62       463.18 o
   7  15   1       8213.23       7850.90       457.19 o
   9  15   1       5626.72       7082.24       447.91 o
  -6  16   1       4736.82       4791.97       323.83 o
  -4  16   1       5097.35       5406.59       346.12 o
  -2  16   1       6124.46       5494.02       349.98 o
   0  16   1      12711.06      13223.24       559.07 o
   2  16   1       9781.50       9746.73       450.59 o
   4  16   1       7240.80       6694.16       461.20 o
   6  16   1      10193.11      11051.84       519.48 o
 -20   0   2       5439.76       5037.75       512.81 o
 -18   0   2       5124.28       5585.39       692.79 o
 -16   0   2      47161.70      49992.07      1894.51 o
 -14   0   2      30637.87      30271.55      1192.07 o
 -12   0   2      34380.01      36348.80      1382.75 o
 -10   0   2     131326.02     126702.02      3713.38 o
  -8   0   2      71709.56      73800.95      2174.74 o
  -6   0   2      62337.56      62800.41      1842.50 o
  -4   0   2     662289.56     631444.94     22389.33 o
  -2   0   2        747.27       1011.58        88.07 o
   0   0   2     100388.52     109819.34      2521.76 o
   2   0   2     124357.55     128192.90      6442.19 o
   4   0   2       1260.64       1517.58       120.77 o
   6   0   2      69250.07      66539.57      1967.39 o
   8   0   2      98316.59      93221.30      3229.80 o
  10   0   2      17299.61      18835.76       954.92 o
  12   0   2      11283.30      11352.96       505.88 o
  14   0   2      33487.53      32298.45      1243.46 o
  16   0   2       2898.21       2437.47       276.67 o
  18   0   2       9210.40       9785.67       532.55 o
  20   0   2      19614.24      19484.97       873.80 o
 -21   1   2       2202.21       2154.27       245.98 o
 -19   1   2       7796.30       8605.45       688.87 o
 -17   1   2      15549.42      16876.19       557.87 o
 -15   1   2      13258.54      13508.15       446.69 o
 -13   1   2      69419.59      70760.14      1837.38 o
 -11   1   2       4481.60       4818.08       347.94 o
  -9   1   2      11147.64      10478.49       263.54 o
  -7   1   2      90409.18      87027.39      1973.33 o
  -5   1   2      11019.92      12064.22       648.49 o
  -3   1   2       1773.66       1994.84       110.77 o
  -1   1   2      98501.85     102972.75      2983.15 o
   1   1   2     110308.76     116930.35      2441.65 o
   3   1   2       2384.45       2482.06        99.23 o
   5   1   2     145620.70     144422.53      3255.66 o
   7   1   2      12580.36      12248.58       396.80 o
   9   1   2      38273.03      40353.68       866.61 o
  11   1   2      47921.74      46464.76      1216.55 o
  13   1   2       1833.76       1794.92       146.30 o
  15   1   2      17565.08      17476.99       526.20 o
  17   1   2      10626.02      10103.20       463.82 o
  19   1   2       3798.07       3787.12       253.37 o
 -20   2   2         39.51        221.52       197.05 o
 -18   2   2       1399.62       1464.24       202.43 o
 -16   2   2       3126.33       3351.59       221.70 o
 -14   2   2         16.81          4.30       181.66 o
 -12   2   2       7443.60       6965.92       239.42 o
 -10   2   2        612.16        719.16        79.72 o
  -8   2   2       5773.02       5440.69       266.83 o
  -6   2   2       3254.70       3470.22       181.54 o
  -4   2   2      11818.04      13109.91       453.26 o
  -2   2   2       1113.54       1389.87       169.15 o
   0   2   2      23545.42      25481.39       928.14 o
   2   2   2      20848.11      23194.91       468.69 o
   4   2   2        186.16        160.63        38.72 o
   6   2   2       6064.98       5540.05       132.59 o
   8   2   2        902.71       1199.32        70.93 o
  10   2   2      16559.05      17133.94       543.34 o
  12   2   2        338.51        576.02       113.67 o
  14   2   2         15.41        135.36       124.50 o
  16   2   2         92.82       -147.38       147.38 o
  18   2   2        609.55        702.17       247.03 o
  20   2   2        489.02        641.81       204.11 o
 -19   3   2      11521.59      12376.76       453.58 o
 -17   3   2        245.91        216.47       169.75 o
 -15   3   2       5431.36       5564.28       263.74 o
 -13   3   2       7755.10       7611.95       368.94 o
 -11   3   2       7879.02       7964.60       243.35 o
  -9   3   2       4285.96       4449.20       267.96 o
  -7   3   2      34721.83      29944.48       908.03 o
  -5   3   2      10359.07      11689.29       645.19 o
  -3   3   2        272.68        521.02        59.95 o
  -1   3   2      56914.16      52234.23      1338.81 o
   1   3   2      12006.93      12231.17       276.87 o
   3   3   2       4643.19       4623.40       199.78 o
   5   3   2      35943.28      34427.10      1551.23 o
   7   3   2       2511.02       2893.18       257.13 o
   9   3   2      12552.45      13143.68       309.80 o
  11   3   2      26601.40      27131.16       750.72 o
  13   3   2       1572.83       1510.79       141.91 o
  15   3   2       8208.86       7982.30       310.90 o
  17   3   2      19431.52      19373.99       586.14 o
  19   3   2        803.88        844.16       193.29 o
 -20   4   2       7272.26       7793.03       515.46 o
 -18   4   2       4606.45       5074.09       270.28 o
 -16   4   2      42416.47      45128.52      1865.32 o
 -14   4   2       5814.40       6229.95       276.07 o
 -12   4   2       5789.25       5607.39       299.96 o
 -10   4   2      88548.70      86777.38      1802.37 o
  -8   4   2       5536.57       5993.69       547.60 o
  -6   4   2      16846.71      15033.11       673.85 o
  -4   4   2     160964.44     156818.56      6098.25 o
  -2   4   2      13806.99      13669.38       346.22 o
   0   4   2      12936.89      13080.78       432.92 o
   2   4   2      89385.85      85247.47      1771.00 o
   4   4   2      10548.06      10433.89       272.85 o
   6   4   2      38232.02      35644.18      1796.44 o
   8   4   2     158359.52     153800.45      7647.13 o
  10   4   2       6301.02       6336.55       176.05 o
  12   4   2      42596.04      43628.98      1131.79 o
  14   4   2      46537.89      48943.08      1344.97 o
  16   4   2       8901.43       9218.19       486.39 o
  18   4   2      12902.02      13200.83       608.61 o
 -19   5   2      12001.39      13865.10      1530.12 o
 -17   5   2       7742.70       8273.31       430.01 o
 -15   5   2      10231.42      10927.36       746.38 o
 -13   5   2      48413.89      51074.20      2566.94 o
 -11   5   2      15196.47      15205.07       384.16 o
  -9   5   2       9692.63       6183.68       944.88 o
  -7   5   2     104680.05      99931.84      2847.31 o
  -5   5   2       3261.39       2431.48       167.35 o
  -3   5   2      13934.21      13301.00       338.03 o
  -1   5   2     114564.21     116323.42      2638.93 o
   1   5   2      15813.09      15025.34       350.56 o
   3   5   2      23659.50      22194.05       751.54 o
   5   5   2      71296.72      68391.06      2882.79 o
   7   5   2      14973.18      14858.34      1535.22 o
   9   5   2      26213.68      27046.34       686.85 o
  11   5   2      44378.89      43102.77      1139.81 o
  13   5   2       5509.71       5494.03       341.23 o
  15   5   2      18968.01      19763.81      1147.92 o
  17   5   2      24983.16      25465.81      1159.32 o
  19   5   2       6153.18       6255.61       384.95 o
 -18   6   2       2934.03       2959.18       306.33 o
 -16   6   2       2130.43       2860.32       283.97 o
 -14   6   2       2245.96       2404.14       254.53 o
 -12   6   2        760.87        833.41        90.05 o
 -10   6   2       2585.44       1913.89       375.66 o
  -8   6   2      11677.71       8213.67       646.71 o
  -6   6   2       6581.49       5613.22       249.15 o
  -4   6   2      13107.22      14378.86       484.55 o
  -2   6   2       5629.22       7070.45       580.64 o
   0   6   2       9119.73       8514.60       410.39 o
   2   6   2      15647.12      14373.26       657.13 o
   4   6   2        917.13        735.08        69.45 o
   6   6   2      10572.79      10327.86       585.02 o
   8   6   2      18519.67      19703.49       647.13 o
  10   6   2      16882.49      16303.45       513.26 o
  12   6   2       5736.66       5690.73       340.21 o
  14   6   2       4045.37       4280.07       281.72 o
  16   6   2       4464.03       4790.50       414.59 o
  18   6   2       2777.54       3066.95       374.79 o
 -19   7   2       4027.82       4927.87       777.99 o
 -17   7   2        336.12        526.64       373.36 o
 -15   7   2        848.38       1230.69       282.41 o
 -13   7   2        818.50        865.18       158.97 o
 -11   7   2        389.69        263.55       123.73 o
  -9   7   2        562.14        374.68       112.88 o
  -7   7   2      15032.38      13509.02       822.89 o
  -5   7   2        162.36        280.59       160.56 o
  -3   7   2         99.92        153.23       147.82 o
  -1   7   2      14022.34      13448.67       434.70 o
   1   7   2       3951.69       3363.52       155.73 o
   3   7   2       1039.03        982.03       118.71 o
   5   7   2      15015.41      16118.57       399.14 o
   7   7   2        108.09        -90.24        97.27 o
   9   7   2       2345.69       2768.71       174.09 o
  11   7   2       7703.47       7759.24       297.36 o
  13   7   2        402.02        498.77       285.66 o
  15   7   2        351.95        737.47       207.81 o
  17   7   2       2940.23       3221.57       490.47 o
 -18   8   2       2026.76       1791.30       341.25 o
 -16   8   2      19189.66      22059.75       947.62 o
 -14   8   2      12144.70      14760.12      1067.74 o
 -12   8   2       5751.73       6161.31       373.44 o
 -10   8   2      62904.98      66488.70      1786.13 o
  -8   8   2       6770.97       7126.81       304.87 o
  -6   8   2      23505.97      21607.27       819.16 o
  -4   8   2      74454.50      77354.56      3395.29 o
  -2   8   2       8214.26       7969.95       269.57 o
   0   8   2      28458.51      29261.83      1604.29 o
   2   8   2      55689.92      51872.59      1511.76 o
   4   8   2       6994.64       7457.37       333.32 o
   6   8   2       7761.82       8236.32       250.21 o
   8   8   2      51048.60      50489.79      2751.54 o
  10   8   2        892.46        847.83       218.64 o
  12   8   2      10963.46      10866.52       467.13 o
  14   8   2      20772.89      24011.76      1513.22 o
  16   8   2       2852.42       3234.47       295.32 o
 -17   9   2       6013.35       5696.75       531.00 o
 -11   9   2      19818.26      21875.43       760.42 o
  -9   9   2      21126.34      21963.26      1209.38 o
  -7   9   2      52044.63      50385.26      3408.64 o
  -5   9   2      26595.67      27194.62      1358.39 o
  -3   9   2      17556.83      16382.84       508.94 o
  -1   9   2      94601.93      93414.79      2414.30 o
   1   9   2      10084.10      10687.08       562.57 o
   3   9   2      50556.51      48486.42      2236.69 o
   5   9   2      51047.75      49413.39      2566.43 o
   7   9   2      10468.25      10591.59       513.67 o
   9   9   2      19191.91      20547.53       724.24 o
  11   9   2      12784.03      11945.29       497.95 o
  13   9   2       5960.11       5901.77       378.30 o
  17   9   2      11261.56      11053.97       688.64 o
 -10  10   2      17954.65      19272.85       583.98 o
  -8  10   2       9934.48      10059.46      1048.22 o
  -6  10   2      22450.55      21719.42      1206.38 o
  -4  10   2       3839.84       3792.11       307.44 o
  -2  10   2      21320.61      20678.53       624.62 o
   0  10   2      15754.13      18100.01      1114.34 o
   2  10   2      13296.25      12461.71       878.82 o
   4  10   2      17361.77      17296.73      1337.11 o
   6  10   2       6690.92       6520.16       216.51 o
   8  10   2      19794.72      20096.46       661.69 o
  10  10   2       4188.34       5053.31       419.31 o
  12  10   2      14665.06      15281.96       679.07 o
  14  10   2       4577.34       4442.65       514.41 o
 -11  11   2       2002.55       2100.68       236.46 o
  -9  11   2        264.77         40.64       160.74 o
  -7  11   2       4710.68       5302.61       341.30 o
  -5  11   2        334.22        950.96       300.49 o
  -3  11   2        143.81        292.35       239.33 o
  -1  11   2        213.62         63.54       216.02 o
   1  11   2        448.57        276.34       163.69 o
   3  11   2      15340.75      14435.98       491.86 o
   5  11   2        156.66        161.30       192.53 o
   7  11   2       6841.17       6868.40       458.74 o
   9  11   2       1133.31        972.76       164.06 o
  11  11   2        836.52        938.60       244.14 o
  13  11   2       3758.24       4447.14       590.99 o
 -12  12   2       2948.61       3104.30       429.52 o
 -10  12   2       3816.57       4517.85       338.90 o
  -8  12   2       1090.29       1220.58       452.82 o
  -6  12   2         98.47        -98.55       164.00 o
  -4  12   2      21952.10      23612.78      1235.57 o
  -2  12   2        878.99       1010.20       228.82 o
   0  12   2       2709.28       2817.73       231.99 o
   2  12   2      20863.04      21365.88       668.79 o
   4  12   2       2398.46       2340.85       211.48 o
   6  12   2       6060.68       6363.62       293.55 o
   8  12   2      11277.37      12229.45       446.30 o
  10  12   2       2078.68       1879.52       188.32 o
  12  12   2       3943.35       4240.17       276.75 o
 -13  13   2       9243.00      10265.77       783.10 o
 -11  13   2       2947.23       3161.74       506.75 o
  -9  13   2       6963.03       7851.15       462.98 o
  -7  13   2      26671.74      26516.35      1312.61 o
  -5  13   2       4874.59       4606.20       283.08 o
  -3  13   2      16430.39      16922.96       573.95 o
  -1  13   2      15395.97      15661.91       549.76 o
   1  13   2      11535.23      12949.50       962.18 o
   3  13   2      10211.38      10321.29       427.77 o
   5  13   2      13254.91      13088.57       490.44 o
   7  13   2       8762.15       8872.22       383.40 o
   9  13   2      15457.91      16659.92       559.45 o
  11  13   2      12017.84      12467.31       455.62 o
 -10  14   2       2729.22       3082.33       469.73 o
  -8  14   2      12416.99      12166.54      2078.68 o
  -6  14   2      10582.48      10708.94       455.72 o
  -4  14   2       7614.89       7241.66       366.38 o
  -2  14   2      10052.34      10066.15       434.08 o
   0  14   2      20160.98      21900.33       798.40 o
   2  14   2      20144.26      19789.43       663.67 o
   4  14   2       5932.92       6348.65       344.10 o
   6  14   2      13630.15      14650.15       530.43 o
   8  14   2       5430.75       5767.00       322.86 o
  10  14   2       8947.74       9917.20       415.52 o
  -9  15   2       4526.33       5232.62       433.83 o
  -7  15   2        197.18        -77.81       201.25 o
  -5  15   2       3205.45       3207.17       309.98 o
  -3  15   2       1554.54       1672.13       247.29 o
  -1  15   2        298.56        -60.30       221.58 o
   1  15   2       4307.20       4722.81       318.97 o
   3  15   2       3112.90       2903.77       285.48 o
   5  15   2        896.85        865.94       216.48 o
   7  15   2       1612.72       1707.72       247.14 o
   9  15   2       2441.04       2741.67       322.57 o
  -6  16   2        209.26       -158.84       294.50 o
  -4  16   2       3864.16       3562.28       361.94 o
  -2  16   2        899.95        664.22       237.52 o
   0  16   2        320.26        655.52       447.98 o
   2  16   2       2258.88       2375.82       280.35 o
   4  16   2          9.55       -221.94       221.94 o
   6  16   2       1151.09       1216.30       322.97 o
 -21   1   3       7609.61       7309.52       432.68 o
 -19   1   3       1795.65       1635.60       290.91 o
 -17   1   3       3589.78       3405.21       240.01 o
 -15   1   3      32193.36      31872.45       890.95 o
 -13   1   3       1013.72        824.26       162.75 o
 -11   1   3      25482.95      25670.06       633.04 o
  -9   1   3      75813.67      73816.94      1686.72 o
  -7   1   3      24261.12      25001.84       588.46 o
  -5   1   3      58526.22      63049.78      1692.88 o
  -3   1   3     175746.45     178396.20      4476.51 o
  -1   1   3      13954.60      15671.48       325.14 o
   1   1   3      38990.55      41571.14      1002.03 o
   3   1   3     119258.40     118490.46      2199.89 o
   5   1   3       1353.43       1463.68        80.21 o
   7   1   3        591.29        356.17        66.67 o
   9   1   3      43888.68      43402.85      1076.42 o
  11   1   3        518.61        452.64       115.58 o
  13   1   3       6690.72       7225.91       298.56 o
  15   1   3      11836.20      11113.00       385.04 o
  17   1   3        172.55        236.63       167.43 o
  19   1   3       6801.09       7017.27       329.96 o
 -20   2   3       6524.94       6663.38       330.57 o
 -18   2   3      25807.39      26022.38       767.26 o
 -16   2   3      10880.72      11707.42       857.63 o
 -14   2   3       5473.25       5083.67       246.56 o
 -12   2   3      72863.50      70741.55      1835.67 o
 -10   2   3       7634.22       7542.87       326.69 o
  -8   2   3      45776.57      44195.02       954.16 o
  -6   2   3     146764.31     147699.53      2926.46 o
  -4   2   3       3068.98       3565.18        88.85 o
  -2   2   3      48555.66      51116.57      1294.85 o
   0   2   3     458696.62     485739.31     10460.01 o
   2   2   3      19580.29      19808.83       373.88 o
   4   2   3      40803.75      42880.47       744.05 o
   6   2   3     127537.79     120356.65      2253.82 o
   8   2   3       1292.31       1187.44        87.91 o
  10   2   3      41260.74      40161.86      1142.92 o
  12   2   3      52198.68      50512.05      1327.01 o
  14   2   3        294.53        393.79       136.42 o
  16   2   3      25141.71      23812.54       686.01 o
  18   2   3      21469.46      21384.51       646.40 o
  20   2   3       4882.53       5345.73       301.67 o
 -19   3   3       4798.02       5126.02       293.28 o
 -17   3   3       8357.91       8401.40       357.73 o
 -15   3   3      19977.98      20106.54       629.91 o
 -13   3   3       7694.93       7327.41       296.34 o
 -11   3   3       6909.62       6888.83       227.51 o
  -9   3   3      43979.95      43526.50      1074.86 o
  -7   3   3      36096.45      37454.10       878.33 o
  -5   3   3      12648.66      12884.25       454.15 o
  -3   3   3     169368.03     171227.53      3842.41 o
  -1   3   3        846.80        560.44        99.05 o
   1   3   3     286647.25     307654.56      5655.58 o
   3   3   3     112047.95     113803.41      3405.02 o
   5   3   3       1127.44       1040.34        57.77 o
   7   3   3      57613.18      54434.01      1150.18 o
   9   3   3      52992.02      53328.46      1127.33 o
  11   3   3      21853.07      21767.89       544.87 o
  13   3   3      11920.62      11993.37       390.28 o
  15   3   3      29588.82      30464.43       846.20 o
  17   3   3        495.56        625.13       170.71 o
  19   3   3       7809.85       8269.03       357.57 o
 -20   4   3        468.36        573.01       208.21 o
 -18   4   3        625.93        731.94       189.37 o
 -16   4   3       5775.11       6225.87       291.86 o
 -14   4   3        149.39        -45.74       131.50 o
 -12   4   3       5565.44       5898.12       208.19 o
 -10   4   3        366.21        410.89        64.35 o
  -8   4   3      23545.74      24600.26       444.52 o
  -6   4   3        526.58        504.71        56.82 o
  -4   4   3       2318.00       2289.94        92.15 o
  -2   4   3       4441.02       4362.78       155.40 o
   0   4   3        420.25        762.63       228.19 o
   2   4   3     100393.19     105360.95      1954.57 o
   4   4   3       3063.11       3690.65       169.16 o
   6   4   3       4530.57       4071.48       291.80 o
   8   4   3        208.59         93.83        49.05 o
  10   4   3       9407.85       9134.69       269.48 o
  12   4   3       1207.20       1011.29       153.97 o
  14   4   3         89.37         86.09       129.67 o
  16   4   3       3470.33       3453.61       209.60 o
  18   4   3        425.97        557.39       164.74 o
 -19   5   3       1029.67       1619.94       295.28 o
 -17   5   3        730.67        548.55       343.36 o
 -15   5   3      20885.04      20284.12       732.42 o
 -13   5   3        315.81        181.39       170.49 o
 -11   5   3        707.52        940.11        85.02 o
  -9   5   3      41370.22      40448.87      1313.16 o
  -7   5   3        374.95        178.26        29.69 o
  -5   5   3      13273.00      13623.94       381.37 o
  -3   5   3      24067.30      24630.07      1032.49 o
  -1   5   3        145.29        131.10        73.46 o
   1   5   3       7723.10       8250.46       245.18 o
   3   5   3      24291.36      23449.50       530.57 o
   5   5   3       1424.82       1942.93        76.37 o
   7   5   3       2330.73       2172.28       121.19 o
   9   5   3      38773.07      38432.49       854.98 o
  11   5   3        989.16        823.43       146.61 o
  13   5   3       2588.50       2535.41       224.70 o
  15   5   3       5667.05       5979.81       415.56 o
  17   5   3        182.82        388.83       223.93 o
  19   5   3        965.96        619.20       366.17 o
 -18   6   3      28181.21      30920.67      1065.63 o
 -16   6   3       2983.92       2757.88       285.26 o
 -14   6   3       7811.55       8745.92      1204.28 o
 -12   6   3      31972.36      32627.12      1100.39 o
 -10   6   3      22012.45      22962.79       854.07 o
  -8   6   3       6307.37       7528.16       535.67 o
  -6   6   3      52344.80      46770.36      1588.76 o
  -4   6   3       7758.73       8175.92       444.16 o
  -2   6   3      30418.29      32678.27       790.00 o
   0   6   3     201799.94     199059.41      5773.93 o
   2   6   3        200.81        264.98        87.83 o
   4   6   3      38060.89      35648.12      1189.66 o
   6   6   3      73504.41      70856.72      2929.43 o
   8   6   3      13510.08      12910.22       680.31 o
  10   6   3      17548.74      17689.86       498.51 o
  12   6   3      29867.46      30777.51       987.49 o
  14   6   3       1842.81       1922.98       282.81 o
  16   6   3      11836.78      12391.55       531.74 o
  18   6   3      12482.44      13886.22       689.46 o
 -19   7   3       9118.20      10172.54       725.02 o
 -17   7   3       5154.39       5626.32       436.98 o
 -15   7   3      31800.24      34603.67      1300.32 o
 -13   7   3       9335.41       9572.20       528.72 o
 -11   7   3      15835.26      15360.26       540.16 o
  -9   7   3      69510.77      64896.14      2882.64 o
  -7   7   3      16657.71      16923.91       820.76 o
  -5   7   3      37044.41      36402.98      1578.73 o
  -3   7   3      48637.70      47969.01      1736.69 o
  -1   7   3      36664.38      35163.50       979.11 o
   1   7   3      23795.22      20440.20       646.67 o
   3   7   3      69208.04      67387.11      2455.66 o
   5   7   3      10585.25      10827.15       282.37 o
   7   7   3      29964.94      28083.00      1388.01 o
   9   7   3      72985.71      75358.83      1794.98 o
  11   7   3       4365.26       4581.88       321.06 o
  13   7   3      28431.71      30308.24       990.87 o
  15   7   3       8594.93       9666.36       517.75 o
  17   7   3       7700.75       8086.11       515.89 o
 -18   8   3       5751.25       5984.31       572.16 o
 -16   8   3       5420.11       5831.53       478.35 o
 -14   8   3       9802.96       9542.75       515.58 o
 -12   8   3       3589.02       4080.41       331.56 o
 -10   8   3      16638.86      17554.28       637.13 o
  -8   8   3       8042.65       9131.33      1111.33 o
  -6   8   3      11885.44      12360.49       591.37 o
  -4   8   3       5633.31       7060.22       603.01 o
  -2   8   3      22590.24      23497.19       600.97 o
   0   8   3      15985.75      15807.46       735.10 o
   2   8   3       7288.04       7164.73       309.59 o
   4   8   3      34820.64      34343.59      1366.07 o
   6   8   3       2734.59       2935.66       128.02 o
   8   8   3      15159.05      15512.37       610.23 o
  10   8   3       2901.12       3271.49       227.36 o
  12   8   3       1908.36       2241.18       251.28 o
  14   8   3       4113.61       4153.41       317.16 o
  16   8   3       2150.09       2064.25       354.85 o
 -17   9   3        193.40        458.88       384.21 o
 -15   9   3       1592.96       1415.57       326.77 o
 -13   9   3        445.24        170.40       233.59 o
 -11   9   3        503.56         26.03       155.14 o
  -9   9   3       4030.20       3912.38       607.43 o
  -7   9   3        198.83        251.53       149.85 o
  -5   9   3        287.90        319.06       282.13 o
  -3   9   3      19670.05      19892.74       813.95 o
  -1   9   3       1370.30       1242.26       268.06 o
   1   9   3         62.29        144.54       164.34 o
   3   9   3       5111.28       5593.47       318.61 o
   5   9   3        125.57        171.90        91.30 o
   7   9   3       2150.31       2146.63       147.92 o
   9   9   3        325.06        149.78       169.33 o
  11   9   3        288.15        -32.78       197.75 o
  13   9   3        101.35        202.56       250.11 o
 -16  10   3       3435.40       3953.14       449.31 o
 -14  10   3       3846.72       3798.69       384.21 o
 -12  10   3      21772.28      25588.80      1383.02 o
 -10  10   3       6038.11       7814.65       391.72 o
  -8  10   3       8715.51       8846.33       569.42 o
  -6  10   3      46315.52      43160.90      1891.85 o
  -4  10   3       5179.14       7780.10      1268.54 o
  -2  10   3      11834.99      11074.56       447.40 o
   0  10   3      44168.62      46240.19      1686.70 o
   2  10   3        751.25        767.81       154.01 o
   4  10   3       1830.13       1762.63       167.08 o
   6  10   3       5836.96       5462.11       377.37 o
   8  10   3       2274.98       2375.06       173.71 o
  10  10   3       5719.83       5948.01       389.21 o
  12  10   3       8284.33       9025.81       443.16 o
  14  10   3        566.68        948.40       430.16 o
 -15  11   3      12424.74      13400.07       871.17 o
 -13  11   3       6464.74       6557.07       568.65 o
 -11  11   3       7607.01       8684.90       628.01 o
  -9  11   3      29036.36      33780.99      1815.74 o
  -7  11   3      13153.50      13840.11       922.76 o
  -5  11   3      15169.39      14325.63      1142.00 o
  -3  11   3      35241.41      34661.54       988.76 o
  -1  11   3      14127.33      15391.87       968.45 o
   1  11   3      23466.30      24380.93       732.19 o
   3  11   3      33717.06      32959.88      1743.17 o
   5  11   3      11048.88      11082.82       772.23 o
   7  11   3      28792.67      28960.38       820.51 o
   9  11   3      28404.51      30173.75       867.38 o
  11  11   3       6307.00       6581.53       366.10 o
  13  11   3      14242.85      15618.05       667.19 o
 -14  12   3       8442.19       9037.84       724.38 o
 -12  12   3       4937.94       5438.91       531.00 o
 -10  12   3       3268.64       3676.71       314.99 o
  -8  12   3       7252.65       8293.43       744.38 o
  -6  12   3       8703.86       8026.94       364.92 o
  -4  12   3      10257.16      10972.48       522.04 o
  -2  12   3      13046.99      12140.08       670.63 o
   0  12   3      14928.21      16398.79      1309.11 o
   2  12   3      13189.76      12404.10       467.44 o
   4  12   3      12523.34      12362.47       788.45 o
   6  12   3       9465.37       8986.47       430.70 o
   8  12   3       9106.00       9559.77       377.07 o
  10  12   3      12050.56      12095.14       445.95 o
  12  12   3       5551.74       5641.89       296.57 o
 -13  13   3        236.38       -303.79       428.25 o
 -11  13   3        630.50        -68.93       426.33 o
  -9  13   3       1071.76        679.07       419.31 o
  -7  13   3        846.08        660.78       196.33 o
  -5  13   3       4818.95       6241.93       782.31 o
  -3  13   3         27.34        231.63       192.95 o
  -1  13   3       6553.80       6268.59       329.19 o
   1  13   3        248.55        272.36       192.83 o
   3  13   3         65.16        256.94       225.69 o
   5  13   3       3444.49       3953.79       302.24 o
   7  13   3        957.72        793.37       193.64 o
   9  13   3        118.98         97.13       187.78 o
  11  13   3        311.96        429.78       207.08 o
 -10  14   3        170.76       -447.39       447.39 o
  -8  14   3       3609.55       3375.61       276.96 o
  -6  14   3       2638.59       2970.14       258.40 o
  -4  14   3        155.93       1815.70       689.13 o
  -2  14   3       1430.44       1236.32       229.92 o
   0  14   3       3425.83       3874.90       292.75 o
   2  14   3       1900.12       1788.29       345.82 o
   4  14   3        490.53        401.26       207.22 o
   6  14   3       6834.37       7395.88       300.96 o
   8  14   3        245.86         38.18       203.57 o
  10  14   3       3575.65       3721.65       283.32 o
  -9  15   3      11961.28      12162.27       686.09 o
  -7  15   3      10119.90      11050.55       523.44 o
  -5  15   3       2797.82       2765.44       317.64 o
  -3  15   3      13641.06      12438.48       508.15 o
  -1  15   3       1467.56       1327.14       246.23 o
   1  15   3      10436.25      11002.39       681.34 o
   3  15   3      12902.40      12865.96       555.87 o
   5  15   3       3315.71       3512.09       279.65 o
   7  15   3      10952.24      12162.86       492.10 o
  -6  16   3       8758.58       7989.18       414.30 o
  -4  16   3       3874.35       3765.83       309.70 o
  -2  16   3       6164.25       6220.46       579.15 o
   0  16   3       5948.21       5363.59       353.55 o
   2  16   3      12226.39      13647.83       712.08 o
   4  16   3       5788.81       6115.25       405.38 o
 -20   0   4      25564.64      25602.87      1902.85 o
 -18   0   4       1800.94       1890.89       329.32 o
 -16   0   4      27759.30      27900.00      1740.43 o
 -14   0   4      96328.27      93395.26      3418.07 o
 -12   0   4      21170.43      20362.10      1071.25 o
 -10   0   4      28994.88      29945.00      1074.30 o
  -8   0   4     262111.88     272778.19      9928.90 o
  -6   0   4      88267.73      95460.61      3416.26 o
  -4   0   4       1023.46       1059.51       104.99 o
  -2   0   4     129082.97     137054.97      3745.39 o
   0   0   4        330.92        325.47        48.40 o
   2   0   4      89559.30      89509.52      3200.75 o
   4   0   4      85398.39      80840.14      2906.53 o
   6   0   4       1188.51       1227.26       103.03 o
   8   0   4      46674.52      47439.97      2311.91 o
  10   0   4      51381.44      47944.20      1800.37 o
  12   0   4       9592.90       9476.89       770.01 o
  14   0   4      11885.79      12463.43       583.19 o
  16   0   4      45449.62      42691.79      1633.89 o
  18   0   4       1038.25       1253.24       340.49 o
 -21   1   4       4944.57       4796.77       374.00 o
 -19   1   4       2122.68       2040.15       229.20 o
 -17   1   4      20277.71      20064.38       624.13 o
 -15   1   4       8608.34       7595.94       331.17 o
 -13   1   4       2405.27       2629.89       185.16 o
 -11   1   4      72138.66      67730.40      1754.20 o
  -9   1   4        751.12        701.50        85.36 o
  -7   1   4      57953.84      61849.37      2001.15 o
  -5   1   4     166074.88     170566.62      4476.01 o
  -3   1   4      53886.04      58061.78      1472.74 o
  -1   1   4       2775.21       2775.28        69.83 o
   1   1   4      86206.43      89381.75      1939.69 o
   3   1   4      15702.00      15414.73       289.61 o
   5   1   4      11036.99      11134.95       292.64 o
   7   1   4      49440.05      44777.87       955.39 o
   9   1   4        107.85        -79.68       127.91 o
  11   1   4      38119.58      36874.96       997.62 o
  13   1   4      16471.15      15553.70       480.88 o
  15   1   4       1902.08       2039.19       184.95 o
  17   1   4      12303.03      12199.85       432.46 o
  19   1   4       5556.74       5340.98       310.99 o
 -20   2   4         51.96        431.71       215.96 o
 -18   2   4        267.29         63.61       193.05 o
 -16   2   4       5583.50       5465.92       286.75 o
 -14   2   4         92.54        -19.59       142.58 o
 -12   2   4       4000.91       3614.34       196.32 o
 -10   2   4        335.98        425.26        88.39 o
  -8   2   4       1592.52       1929.49       118.19 o
  -6   2   4       1002.82       1508.88       165.50 o
  -4   2   4       1955.70       2302.89        97.16 o
  -2   2   4       4635.84       4929.90       158.23 o
   0   2   4      16732.26      18914.62       457.57 o
   2   2   4       3300.66       3323.48        89.55 o
   4   2   4        279.86        310.76        60.78 o
   6   2   4       9414.52       9185.21       213.38 o
   8   2   4       3077.77       3613.98       243.51 o
  10   2   4        965.29       1104.69       121.36 o
  12   2   4       3242.64       3133.80       189.80 o
  14   2   4        364.04        259.55       142.70 o
  16   2   4        889.85        657.80       170.15 o
  18   2   4         14.27        -45.42       184.74 o
 -19   3   4       2865.14       3288.89       263.48 o
 -17   3   4      11172.85      11023.45       420.81 o
 -15   3   4       1253.40        994.15       175.18 o
 -13   3   4        125.94       -137.81       137.81 o
 -11   3   4      16913.92      16054.09       673.87 o
  -9   3   4       2100.20       2297.56        98.26 o
  -7   3   4        498.38       1248.58       143.35 o
  -5   3   4      46880.62      46005.73      1697.74 o
  -3   3   4       1510.29       1485.57        69.62 o
  -1   3   4      21424.27      23167.64       548.36 o
   1   3   4     139495.16     147571.81      2729.36 o
   3   3   4         69.65        158.85        67.42 o
   5   3   4      38925.72      41119.24       721.84 o
   7   3   4      33365.57      33262.04       758.87 o
   9   3   4       5003.61       5063.34       179.81 o
  11   3   4       4798.31       4704.88       194.47 o
  13   3   4      22572.82      21312.22       620.02 o
  15   3   4       1669.19       1535.17       172.30 o
  17   3   4       4534.81       5430.49       356.96 o
  19   3   4       3795.41       3967.80       261.16 o
 -20   4   4      10858.02      13443.56       992.49 o
 -18   4   4       4999.55       5084.71       292.33 o
 -16   4   4       6062.01       5860.79       288.63 o
 -14   4   4      38986.55      39323.57      1073.43 o
 -12   4   4        354.97        239.41       103.17 o
 -10   4   4      16727.42      17513.12       360.25 o
  -8   4   4     112994.94     109926.66      3062.55 o
  -6   4   4      13243.86      14058.17       446.54 o
  -4   4   4      49174.24      47271.59      2465.13 o
  -2   4   4     146291.50     140667.39      6111.43 o
   0   4   4      63064.45      68555.65      1569.68 o
   2   4   4     100046.85     106179.02      2556.26 o
   4   4   4     243388.41     244351.78      6466.05 o
   6   4   4       5334.48       5844.73       188.66 o
   8   4   4      40389.55      40484.02       912.02 o
  10   4   4      79676.42      75625.97      2388.59 o
  12   4   4       2134.00       2111.28       135.42 o
  14   4   4      17803.07      18291.47       550.77 o
  16   4   4      16401.55      16446.07       520.47 o
  18   4   4       2734.33       2935.30       245.87 o
 -19   5   4       6304.72       6574.76       558.65 o
 -17   5   4      25841.56      26796.65       946.67 o
 -15   5   4       7508.41       7092.04       309.99 o
 -13   5   4       7844.81       8154.72       277.01 o
 -11   5   4      26874.48      27591.85       855.25 o
  -9   5   4       5122.19       5391.41       241.10 o
  -7   5   4      37806.66      38527.91       891.90 o
  -5   5   4      84063.48      79297.30      2335.87 o
  -3   5   4      15357.05      15099.25       443.10 o
  -1   5   4      60349.23      57200.73      2662.15 o
   1   5   4     134403.61     138540.86      2865.43 o
   3   5   4       5402.91       5266.60       160.31 o
   5   5   4      42944.23      44576.54      1501.52 o
   7   5   4      48289.29      48876.45      1339.17 o
   9   5   4       9194.25       8489.78       210.14 o
  11   5   4      30160.51      29706.04       848.35 o
  13   5   4      26098.38      26612.10       889.74 o
  15   5   4       5974.03       6154.08       351.39 o
  17   5   4      18043.78      19176.93       749.82 o
 -18   6   4        422.18        123.38       277.66 o
 -16   6   4       1452.32       2080.14       278.83 o
 -14   6   4       3389.14       3611.98       278.18 o
 -12   6   4       6082.82       6083.40       319.53 o
 -10   6   4       3755.98       4334.88       193.22 o
  -8   6   4      12155.10      12813.97       382.26 o
  -6   6   4      15030.78      16099.21       349.70 o
  -4   6   4      12490.23      12132.71       465.00 o
  -2   6   4      13663.96      13937.66       592.53 o
   0   6   4       6473.77       6241.82       208.63 o
   2   6   4      35157.89      35637.46       780.18 o
   4   6   4       3514.95       3708.47       152.96 o
   6   6   4       4583.07       5068.47       370.02 o
   8   6   4      14616.92      14160.00       329.20 o
  10   6   4        562.23        475.97       107.85 o
  12   6   4       3443.73       3411.70       340.43 o
  14   6   4       4191.61       3968.94       285.76 o
  16   6   4       3305.17       3370.45       307.21 o
  18   6   4       3848.89       4425.84       352.53 o
 -19   7   4        188.37        296.73       343.03 o
 -17   7   4       1174.72       1611.86       328.62 o
 -15   7   4         34.17        113.64       256.88 o
 -13   7   4         91.61         25.57       174.65 o
 -11   7   4       7360.94       7133.94       339.26 o
  -9   7   4         14.80        -11.01       107.44 o
  -7   7   4        186.02        228.52        74.02 o
  -5   7   4       9350.95       8826.62       277.29 o
  -3   7   4       5697.37       6031.14       290.89 o
  -1   7   4        510.13        663.94       115.70 o
   1   7   4      41121.26      39460.23       870.27 o
   3   7   4       3051.23       2840.34       133.73 o
   5   7   4      16047.06      16470.13       367.20 o
   7   7   4       8046.56       8461.40       402.56 o
   9   7   4          5.62          8.25        85.06 o
  11   7   4        195.30         70.25       113.23 o
  13   7   4       4348.68       4411.55       278.97 o
  15   7   4         97.77        148.63       274.32 o
  17   7   4        164.02        167.15       294.26 o
 -18   8   4       9543.54       9886.67       858.41 o
 -16   8   4       5028.27       5673.14       550.78 o
 -14   8   4      33403.57      39507.74      2089.53 o
 -12   8   4       1592.81       1432.80       265.50 o
  -8   8   4      61535.12      62467.46      4837.80 o
  -6   8   4       2895.46       3481.90       395.29 o
  -4   8   4      19572.50      19111.73      1177.16 o
  -2   8   4      21595.84      18355.80       861.87 o
   0   8   4       5594.77       5128.59       324.68 o
   2   8   4      21610.47      20604.46       543.01 o
   4   8   4      48522.21      47265.43      2680.08 o
   6   8   4        128.27        156.93        66.41 o
   8   8   4      28534.81      27720.55       782.01 o
  10   8   4      42871.06      44750.00      1223.49 o
  12   8   4       1219.53        944.22       193.67 o
  14   8   4      13825.16      14762.37      1183.26 o
  16   8   4       9396.10       9603.69       591.76 o
 -17   9   4      17001.83      20112.87      1235.59 o
 -15   9   4       9894.86      11551.78       799.69 o
 -13   9   4      19640.04      21688.63      1217.09 o
 -11   9   4      27256.38      31313.63      1660.65 o
  -9   9   4      33344.71      34705.17      3699.66 o
  -7   9   4      29320.99      30589.94      2206.07 o
  -5   9   4      46198.49      42009.73      2533.58 o
  -3   9   4       4969.30       4564.02       249.43 o
  -1   9   4      45238.50      44667.29      1288.93 o
   1   9   4      54555.61      51986.99      1590.86 o
   3   9   4       1657.68       1873.92       413.26 o
   5   9   4      21616.25      21292.05      1108.33 o
   7   9   4      13087.69      13580.26       411.01 o
   9   9   4       4674.44       5359.77       277.24 o
  11   9   4      11255.56      11147.24       574.66 o
  13   9   4      19577.71      20150.75       778.03 o
  15   9   4       1981.43       1806.16       344.64 o
 -16  10   4       3582.62       4085.89       490.15 o
 -14  10   4       8939.90      10309.81       737.78 o
 -12  10   4       7030.59       7816.92       599.93 o
 -10  10   4      20258.17      22367.86       826.68 o
  -8  10   4      16236.14      16341.63      1125.42 o
  -6  10   4       6376.23       6376.26       307.10 o
  -4  10   4      15255.52      14988.65      1063.61 o
  -2  10   4       5156.71       5816.93       737.32 o
   0  10   4      13631.30      12750.47       455.09 o
   2  10   4       6506.77       7008.33       309.31 o
   4  10   4      11827.63      11387.13       768.46 o
   6  10   4       4950.16       4889.12       182.25 o
   8  10   4      16799.98      16529.23       519.31 o
  10  10   4      10908.77      11037.38       464.98 o
  12  10   4       4330.98       4506.85       255.05 o
  14  10   4      10173.11      11264.59       828.41 o
 -15  11   4         78.92        250.18       372.72 o
 -13  11   4        480.84        703.32       331.87 o
 -11  11   4       3099.67       3644.24       403.99 o
  -9  11   4       7572.01       7975.33       893.51 o
  -7  11   4         72.91       -110.42       152.96 o
  -5  11   4         43.46        379.17       165.75 o
  -3  11   4       1167.84       1559.19       200.18 o
  -1  11   4       5339.23       5058.47       299.39 o
   1  11   4         20.35       -147.73       147.73 o
   3  11   4        429.34        457.63       187.09 o
   5  11   4         65.34         33.34       124.37 o
   7  11   4       3003.49       3999.19       329.60 o
   9  11   4       7219.85       7462.12       324.25 o
  11  11   4         96.38       -171.35       171.35 o
  13  11   4        501.37        681.93       283.07 o
 -14  12   4       2195.66       3106.86       455.05 o
 -12  12   4        105.18        -56.80       355.49 o
 -10  12   4        350.95        903.08       359.32 o
  -8  12   4       8396.51       8225.63       392.11 o
  -6  12   4       2555.18       2464.65       268.71 o
  -4  12   4       3535.49       3092.10       451.61 o
  -2  12   4      26488.64      25615.62      1619.18 o
   0  12   4        296.22        401.19       232.59 o
   2  12   4      21323.59      20097.21       655.33 o
   4  12   4      22288.99      24386.96      1408.13 o
   6  12   4       1151.51       1195.73       145.05 o
   8  12   4       9977.33       9199.54       390.31 o
  10  12   4       9457.72      10257.49       414.39 o
  12  12   4       2574.13       2914.27       260.13 o
 -13  13   4       7515.37       7919.67       713.53 o
 -11  13   4      11957.35      13308.80       975.84 o
  -7  13   4      15992.00      15372.25       735.85 o
  -5  13   4      11130.28      11994.85       473.94 o
  -3  13   4       6104.84       5965.22       329.23 o
  -1  13   4      11446.48      10808.42       766.06 o
   1  13   4      25711.06      24340.93       769.93 o
   3  13   4      17058.91      17194.29       716.87 o
   5  13   4      14741.50      14871.73       551.54 o
   7  13   4      18395.67      18216.13       720.45 o
   9  13   4       4510.09       4547.54       285.64 o
  11  13   4      15372.48      15410.30       551.69 o
 -10  14   4       6221.67       7673.96       750.55 o
  -8  14   4      12518.95      12610.12       774.98 o
  -6  14   4      11517.96      11092.90       821.52 o
  -4  14   4      12379.16      12118.20       673.11 o
  -2  14   4      12276.21      11152.21       816.36 o
   0  14   4       8072.26       8582.95       410.28 o
   2  14   4      16412.88      16213.66       587.44 o
   4  14   4       4258.14       4284.22       288.44 o
   6  14   4       9184.18       9603.41       383.26 o
   8  14   4      10710.80      10966.31       448.93 o
  10  14   4       7069.31       7053.04       447.33 o
  -9  15   4       2246.00       2481.40       598.01 o
  -7  15   4       1421.55       1315.28       239.46 o
  -5  15   4        455.89        910.04       228.66 o
  -3  15   4       1752.65       1889.54       263.02 o
  -1  15   4       2886.79       2209.69       273.97 o
   1  15   4       1326.19        990.51       260.88 o
   3  15   4       4400.28       4974.80       475.33 o
   5  15   4        849.29       1191.35       197.62 o
   7  15   4        161.80       -175.34       301.13 o
  -6  16   4        147.76        -53.36       225.19 o
  -4  16   4        453.35        857.95       331.54 o
  -2  16   4       1707.67       1860.61       271.73 o
   0  16   4         10.51        138.67       242.84 o
   2  16   4       1185.96        934.46       266.05 o
   4  16   4       2070.07       2219.03       244.85 o
 -21   1   5       2815.43       2915.92       281.86 o
 -19   1   5      11958.60      11826.03       463.27 o
 -17   1   5       3892.29       3541.57       255.75 o
 -15   1   5      25628.07      24079.83       717.86 o
 -13   1   5      20690.51      18792.23       566.33 o
 -11   1   5      21555.27      21504.13       609.12 o
  -9   1   5      21286.88      22871.66       848.00 o
  -7   1   5      61990.94      59145.53      1237.64 o
  -5   1   5        290.04        398.15        54.81 o
  -3   1   5       5047.30       5367.69       122.93 o
  -1   1   5      56544.34      57511.40       983.08 o
   1   1   5      12022.78      12626.20       255.91 o
   3   1   5      16808.92      16514.76       333.25 o
   5   1   5      45276.95      44186.17       937.25 o
   7   1   5        106.13        319.13        88.74 o
   9   1   5      35267.69      33477.37       915.57 o
  11   1   5      25817.36      23676.18       686.81 o
  13   1   5        658.89        679.22       164.58 o
  15   1   5       9434.15       9636.39       363.14 o
  17   1   5      14283.63      13783.20       476.31 o
  19   1   5       1665.13       1774.42       236.30 o
 -20   2   5       9347.80       9461.81       419.42 o
 -18   2   5       4629.99       4486.68       286.88 o
 -16   2   5      44361.59      41915.87      1157.92 o
 -14   2   5      12916.88      12216.54       426.76 o
 -12   2   5      19394.26      18834.75       560.17 o
 -10   2   5      82431.79      79206.17      1839.02 o
  -8   2   5       2827.99       3295.46       122.87 o
  -6   2   5      77117.58      81053.21      2340.66 o
  -4   2   5     116160.91     112438.43      2540.14 o
  -2   2   5       3432.30       4912.36       583.89 o
   0   2   5      56068.05      60473.82      1037.02 o
   2   2   5     116224.23     116622.42      2112.26 o
   4   2   5       2704.37       2653.88        94.85 o
   6   2   5      48940.00      47305.83       910.60 o
   8   2   5      90948.79      85905.45      1975.32 o
  10   2   5       2748.73       2721.88       157.52 o
  12   2   5      61842.06      57358.99      1520.63 o
  14   2   5      28260.77      26310.71       755.51 o
  16   2   5       4538.99       4053.83       248.31 o
  18   2   5      12540.27      12564.41       457.39 o
 -19   3   5      12462.35      13637.13       511.44 o
 -17   3   5       1800.57       1429.96       212.45 o
 -15   3   5      18319.11      18077.66       573.40 o
 -13   3   5      38854.56      38253.40      1041.18 o
 -11   3   5      12930.08      12727.85       354.82 o
  -9   3   5      19586.52      18801.94       436.52 o
  -7   3   5     124031.09     127547.69      3517.64 o
  -5   3   5       1875.08       2104.43       201.18 o
  -3   3   5      37811.36      38784.38       960.68 o
  -1   3   5      78223.07      80707.44      1503.85 o
   1   3   5      14161.67      15379.95       333.18 o
   3   3   5      99724.70     101277.70      1642.09 o
   5   3   5      65461.30      67268.91      1166.11 o
   7   3   5      21260.73      22238.91       430.34 o
   9   3   5      52984.99      52636.03      1236.41 o
  11   3   5      41995.44      39228.07       948.26 o
  13   3   5        999.48       1080.13       163.97 o
  15   3   5       8871.86       8155.78       335.92 o
  17   3   5      16607.96      16599.26       537.83 o
  19   3   5       1206.23       1507.56       224.17 o
 -20   4   5       2254.08       2440.06       267.62 o
 -18   4   5       1308.12       1132.86       223.74 o
 -16   4   5       3160.01       3022.59       235.20 o
 -14   4   5        657.98        515.46       194.64 o
 -12   4   5       9510.42       9275.15       331.59 o
 -10   4   5       4753.41       5725.77       386.99 o
  -8   4   5         74.28         88.60        56.57 o
  -6   4   5      10373.76       9780.33       353.73 o
  -4   4   5        749.73       1663.20       186.36 o
  -2   4   5      17128.14      16778.55       845.68 o
   0   4   5       3273.46       5260.12       749.64 o
   2   4   5      15403.22      15734.68       297.18 o
   4   4   5         97.03         -7.53        43.34 o
   6   4   5        433.77        363.30        56.89 o
   8   4   5       6526.62       6216.91       181.97 o
  10   4   5        159.84        214.50       106.80 o
  12   4   5      10422.77       9453.08       310.27 o
  14   4   5        401.98        444.62       152.82 o
  16   4   5        966.98       1089.19       174.73 o
  18   4   5        580.86        703.05       214.64 o
 -19   5   5       4801.93       4291.14       382.04 o
 -17   5   5       2824.68       2800.23       236.35 o
 -15   5   5         54.30       -160.10       160.10 o
 -13   5   5      19489.67      19447.31       584.17 o
 -11   5   5       1444.71       1424.04       133.50 o
  -9   5   5       6796.46       6851.67       199.19 o
  -7   5   5      17017.53      16997.36       319.28 o
  -5   5   5        129.82        202.89        58.50 o
  -3   5   5      11556.24      11381.11       481.00 o
  -1   5   5      12157.64      11061.40       411.77 o
   1   5   5      15910.68      17687.53       479.53 o
   3   5   5       1602.77       2047.15        92.68 o
   5   5   5      44624.20      43848.51       745.46 o
   7   5   5        700.70        791.02        70.66 o
   9   5   5      12518.32      12548.96       347.29 o
  11   5   5       5342.68       5311.48       206.33 o
  13   5   5        509.80        483.06       118.82 o
  15   5   5      12221.83      12624.04       540.67 o
  17   5   5       2790.64       2508.81       296.53 o
 -18   6   5       8787.07       8948.67       771.15 o
 -16   6   5      21255.37      21202.18       816.95 o
 -14   6   5       8621.45       8663.90       325.35 o
 -12   6   5       6191.65       6016.25       371.15 o
 -10   6   5      35862.70      35799.23      1208.59 o
  -8   6   5      16549.38      17453.47       448.13 o
  -6   6   5      20371.26      19576.81       448.15 o
  -4   6   5     146445.77     142394.53      6513.99 o
  -2   6   5       1120.99       1297.57       312.76 o
   0   6   5      50039.80      51552.73      1829.48 o
   2   6   5      70241.90      70726.94      1999.44 o
   4   6   5       1139.13       1302.96       128.66 o
   6   6   5      47588.25      46274.41      1121.23 o
   8   6   5      35346.38      35875.88      1063.08 o
  10   6   5       7740.04       8109.14       306.66 o
  12   6   5      12418.46      12370.77       506.82 o
  14   6   5      25515.12      25673.79       882.94 o
  16   6   5       2608.35       2871.77       303.23 o
  18   6   5      11077.23      12714.69       591.09 o
 -19   7   5      10362.76      10395.06       670.71 o
 -17   7   5      10956.16      12747.34       694.84 o
 -15   7   5      11738.25      12845.05       655.25 o
 -13   7   5      40112.68      39001.52      4551.47 o
 -11   7   5       5337.75       6067.46       225.77 o
  -9   7   5      45150.14      45817.31      2458.31 o
  -7   7   5      56785.57      55391.31      2473.50 o
  -5   7   5       5465.26       5578.12       294.39 o
  -3   7   5      37094.73      34090.84      1360.93 o
  -1   7   5      52370.59      49257.19      1404.54 o
   1   7   5       9067.76       8277.45       247.47 o
   3   7   5      25120.08      24283.35       548.93 o
   5   7   5      84924.16      84275.45      2786.98 o
   7   7   5       6057.59       6240.66       297.78 o
   9   7   5      48112.98      48446.69      1081.86 o
  11   7   5      23964.79      24348.16       740.82 o
  13   7   5       6576.52       6637.08       455.92 o
  15   7   5      19146.65      18616.42      1807.76 o
  17   7   5       9946.06       9912.55       624.50 o
 -18   8   5       5227.26       5975.02       649.07 o
 -16   8   5       6055.48       6349.65       587.16 o
 -14   8   5       7508.78       7710.34       617.16 o
 -12   8   5       8427.96       9127.19       646.52 o
 -10   8   5       6226.08       6695.71       257.25 o
  -8   8   5      20333.28      21617.63       845.16 o
  -6   8   5      21022.29      22223.93      1132.99 o
  -4   8   5      10710.36      11249.43       998.57 o
  -2   8   5       3495.17       3505.07       269.54 o
   0   8   5      24436.98      21792.91      1078.99 o
   2   8   5       5505.34       5291.62       257.43 o
   4   8   5       1131.73       1735.17       164.78 o
   6   8   5       2489.74       2605.75       115.30 o
   8   8   5       6865.25       6970.53       286.32 o
  10   8   5       9888.80      11256.58       396.17 o
  12   8   5       4869.94       5205.69       342.45 o
  14   8   5       5862.40       6006.93       509.30 o
  16   8   5       4046.31       3933.35       524.62 o
 -17   9   5        106.94       -321.66       407.82 o
 -15   9   5        753.29        423.78       368.89 o
 -13   9   5        663.01        378.46       317.20 o
 -11   9   5         61.45       -254.65       258.48 o
  -9   9   5       1756.31       1697.07       194.21 o
  -7   9   5       4763.58       4750.58       332.55 o
  -5   9   5       1535.81       1222.29       319.13 o
  -3   9   5         53.09          9.32       199.71 o
  -1   9   5      10056.30       9203.79       361.80 o
   1   9   5       1917.03       1743.59       237.02 o
   3   9   5        289.16        715.54       118.91 o
   5   9   5       3011.62       3260.56       148.21 o
   7   9   5       3389.89       3571.53       145.48 o
   9   9   5          5.15       -109.01       140.81 o
  11   9   5       1446.37       1429.70       178.88 o
  13   9   5        978.53       1175.53       221.86 o
  15   9   5        313.64        251.46       340.17 o
 -16  10   5      13791.60      16298.87      1072.21 o
 -14  10   5       3512.39       3392.14       443.56 o
 -12  10   5       4981.55       4730.49       455.69 o
 -10  10   5      22561.98      25095.45      1389.41 o
  -8  10   5        179.90        235.30       154.69 o
  -6  10   5      11526.31      11335.60       972.04 o
  -4  10   5      24800.00      25004.48      1432.18 o
  -2  10   5        542.04        518.87       163.68 o
   0  10   5       2182.08       2013.63       193.56 o
   2  10   5      19786.52      19792.70      1010.73 o
   4  10   5       2142.40       2186.20       158.00 o
   6  10   5       9660.06       9333.83       270.39 o
   8  10   5      17036.95      17195.67       756.69 o
  10  10   5         67.72        142.14       200.93 o
  12  10   5       7474.40       7085.70       332.64 o
  14  10   5       5644.86       5609.35       456.01 o
 -15  11   5       8422.76       9216.54       769.06 o
 -13  11   5      20817.16      23021.88      1337.07 o
 -11  11   5       3280.74       3940.37       437.18 o
  -9  11   5       9395.97       9480.69       516.29 o
  -7  11   5      35190.84      34256.04      2141.49 o
  -5  11   5      10309.02      10709.21       571.69 o
  -3  11   5      27768.59      26455.82      1957.99 o
  -1  11   5      35394.25      33314.29      1401.32 o
   1  11   5      24224.06      23129.39       724.33 o
   3  11   5      37980.55      36748.17      1431.72 o
   5  11   5      21580.45      21612.44       968.91 o
   7  11   5      11370.75      11546.23       337.37 o
   9  11   5      18546.18      18548.27       595.16 o
  11  11   5       8406.02       8444.32       536.59 o
  13  11   5       3533.34       3664.56       259.32 o
 -14  12   5       3350.81       3510.85       492.07 o
 -12  12   5       4229.88       4097.37       493.98 o
 -10  12   5       2977.81       3251.73       462.07 o
  -8  12   5      17125.81      18646.95       918.99 o
  -6  12   5       8654.45       8707.12       610.01 o
  -4  12   5      13691.92      13573.82       535.40 o
  -2  12   5      12642.24      12677.16       951.41 o
   0  12   5      21062.80      20717.59      1040.58 o
   2  12   5      14518.72      13759.20       672.78 o
   4  12   5      11948.82      11854.56       431.47 o
   6  12   5      20869.78      20975.46       546.83 o
   8  12   5       4214.29       4564.59       278.74 o
  10  12   5       8353.26       9232.25       414.83 o
  12  12   5       6187.64       6842.59       467.74 o
 -13  13   5        771.11        -58.08       462.07 o
 -11  13   5        656.35        730.12       438.46 o
  -9  13   5       4171.02       4867.79       321.30 o
  -7  13   5         42.77        -61.84       205.89 o
  -5  13   5       4095.22       4177.99       285.99 o
  -3  13   5        528.34        435.47       233.65 o
  -1  13   5        637.89        876.59       218.37 o
   1  13   5       5956.48       6013.18       340.00 o
   3  13   5       1170.54       1291.91       223.17 o
   5  13   5         76.23          2.15       153.26 o
   7  13   5        827.80        703.70       217.30 o
   9  13   5        263.44         95.91       202.15 o
  11  13   5         43.42        -96.86       254.83 o
 -10  14   5       4551.00       5433.81       666.94 o
  -8  14   5        104.95        130.10       197.80 o
  -6  14   5       3135.49       2996.42       340.56 o
  -4  14   5       5990.29       6251.68       375.66 o
  -2  14   5       2128.63       2527.00       266.29 o
   0  14   5        570.87        255.53       219.29 o
   2  14   5       6503.70       6437.27       363.24 o
   4  14   5        158.27         61.67       175.98 o
   6  14   5       1831.26       1791.75       372.24 o
   8  14   5       4516.01       4939.61       320.11 o
  10  14   5        290.63        104.03       404.63 o
  -9  15   5       4707.49       5524.43       691.83 o
  -7  15   5      11366.26      11596.47       600.81 o
  -5  15   5       6292.01       5554.57       344.48 o
  -3  15   5      14023.29      12197.81       510.08 o
  -1  15   5      14100.97      12887.91       685.29 o
   1  15   5       4590.21       5149.18       361.84 o
   3  15   5      15874.13      16530.84       833.87 o
   5  15   5       5619.25       5696.19       321.96 o
   7  15   5       3969.35       4250.85       424.74 o
  -6  16   5      14695.80      15099.65      1899.98 o
  -4  16   5       5439.40       4638.48       478.90 o
  -2  16   5      10517.44      11731.18      1252.82 o
   0  16   5       8885.93       9006.50       454.81 o
   2  16   5       6027.61       5870.73       381.02 o
   4  16   5       6061.03       6713.52       331.28 o
 -20   0   6      24098.85      23404.44      1055.35 o
 -18   0   6      36401.03      35474.98      1450.37 o
 -16   0   6       6579.89       6016.75       445.41 o
 -14   0   6      34438.93      33114.74      1311.67 o
 -12   0   6      59400.50      57985.54      2153.97 o
 -10   0   6      16585.87      16370.77       674.98 o
  -8   0   6       5885.30       5374.03       369.53 o
  -6   0   6     203078.31     209541.12      6093.86 o
  -4   0   6       1627.82       1963.52       113.00 o
  -2   0   6      79044.27      83871.05      2025.65 o
   0   0   6      93242.98      92560.03      2022.12 o
   2   0   6       1018.32       1030.22        88.41 o
   4   0   6      95372.16      98967.24      3562.69 o
   6   0   6      29681.34      26934.71       849.31 o
   8   0   6       5072.86       4497.49       413.57 o
  10   0   6      32805.85      32470.32      1285.13 o
  12   0   6      60131.17      54423.99      2065.43 o
  14   0   6        881.74        367.90       251.62 o
  16   0   6      33341.51      32493.68      1305.93 o
  18   0   6      17741.63      18314.62       841.43 o
 -21   1   6       7791.92       7739.93       393.27 o
 -19   1   6       5419.94       5343.38       327.00 o
 -17   1   6       2098.77       1966.33       229.61 o
 -15   1   6      39741.93      38080.98      1060.84 o
 -13   1   6        166.40       -136.45       136.45 o
 -11   1   6      25377.54      23937.86       670.24 o
  -9   1   6      65500.71      66540.45      1531.13 o
  -7   1   6      13331.57      14705.40       373.25 o
  -5   1   6      51851.62      53088.48      1071.30 o
  -3   1   6      23368.71      23574.63       454.54 o
  -1   1   6       5780.92       6097.13       132.57 o
   1   1   6      20229.78      21544.88       395.67 o
   3   1   6      68294.94      64212.41      1212.96 o
   5   1   6        150.24        120.16        60.30 o
   7   1   6      20895.72      19939.31       512.44 o
   9   1   6      27692.88      25267.78       643.26 o
  11   1   6        393.78        750.68       164.61 o
  13   1   6      34669.93      33154.03       936.59 o
  15   1   6       7431.22       6948.09       323.15 o
  17   1   6       4213.83       4177.75       273.68 o
  19   1   6       7266.68       7317.35       358.37 o
 -20   2   6        547.12        548.09       238.92 o
 -18   2   6        235.30        206.99       215.11 o
 -16   2   6         25.94        -15.06       178.13 o
 -14   2   6         89.60       -154.43       154.43 o
 -12   2   6       1975.45       1850.80       160.81 o
 -10   2   6       2351.35       2079.93       142.99 o
  -8   2   6       3835.74       3924.20       140.73 o
  -6   2   6       6555.76       6725.98       234.85 o
  -4   2   6      14190.95      17155.70       502.44 o
  -2   2   6       4504.77       5473.22       258.37 o
   0   2   6       3581.66       4228.80       266.07 o
   2   2   6       4685.54       4657.76       116.12 o
   4   2   6      29345.78      29901.80       584.17 o
   6   2   6        718.70        832.43        76.91 o
   8   2   6        597.97        629.76       108.63 o
  10   2   6        223.87        334.77       119.89 o
  12   2   6        810.90        758.24       243.76 o
  14   2   6        320.23        206.08       180.19 o
  16   2   6         23.98        -41.45       181.61 o
  18   2   6        106.55        377.69       207.26 o
 -19   3   6         56.29        -83.73       220.09 o
 -17   3   6       4126.90       4240.94       281.78 o
 -15   3   6      12173.06      11570.81       436.49 o
 -13   3   6        602.60        385.36       151.15 o
 -11   3   6       5418.55       5213.70       231.25 o
  -9   3   6      24934.31      23465.82       750.47 o
  -7   3   6        836.96        727.48        74.59 o
  -5   3   6      11213.00      11829.40       295.43 o
  -3   3   6      59984.88      61244.69      1406.09 o
  -1   3   6       3320.79       3259.07       100.64 o
   1   3   6      91104.05     100064.52      1817.37 o
   3   3   6      46739.95      47434.39       746.83 o
   5   3   6        358.61        469.91        73.84 o
   7   3   6      13328.02      13746.46       604.27 o
   9   3   6      37471.88      36078.56       998.24 o
  11   3   6       1425.83       1641.73       249.46 o
  13   3   6       2464.46       3116.46       225.80 o
  15   3   6       4808.79       4653.37       263.18 o
  17   3   6        190.29        443.33       196.98 o
 -20   4   6       3271.32       3369.84       348.50 o
 -18   4   6      25927.69      26632.86       814.47 o
 -16   4   6       6859.96       6467.45       320.51 o
 -14   4   6      21168.78      20154.90       614.41 o
 -12   4   6      54456.37      51644.96      1368.18 o
 -10   4   6      15810.96      16074.80       590.49 o
  -8   4   6      54371.10      54700.86      1545.68 o
  -6   4   6      89019.19      86032.07      3057.97 o
  -4   4   6       9275.35       9053.81       291.08 o
  -2   4   6      85044.34      94881.56      3391.57 o
   0   4   6     233321.97     247989.42      4933.39 o
   2   4   6       3705.11       4073.15       184.61 o
   4   4   6      57692.96      58455.95       916.94 o
   6   4   6      94963.09      95173.87      1642.34 o
   8   4   6        296.91        205.63       135.75 o
  10   4   6      52614.86      51562.03      1376.83 o
  12   4   6      17358.85      16587.90       466.94 o
  14   4   6        703.11        839.10       177.32 o
  16   4   6      15879.08      15647.31       523.58 o
  18   4   6       9235.20       9189.55       385.78 o
 -19   5   6       4317.84       4214.83       284.19 o
 -17   5   6       7727.36       8076.48       423.75 o
 -15   5   6      25592.28      25150.35       748.96 o
 -13   5   6       8320.60       7902.65       333.66 o
 -11   5   6      12288.90      12232.33       398.10 o
  -9   5   6      51770.04      50955.45      2064.54 o
  -7   5   6      16542.98      17072.15       664.91 o
  -5   5   6      40692.83      38102.68      1792.28 o
  -3   5   6      55839.98      56273.16      1566.55 o
  -1   5   6       9870.27      10059.52       285.05 o
   1   5   6     109598.59     113137.98      2173.46 o
   3   5   6      73928.77      72423.60      1854.06 o
   5   5   6      19098.97      22035.46       975.53 o
   7   5   6      37668.01      36669.89       779.03 o
   9   5   6      42839.63      42641.71      1051.21 o
  11   5   6       6119.17       6112.48       285.60 o
  13   5   6      16468.53      16770.14       473.28 o
  15   5   6       5231.92       5633.53       316.34 o
  17   5   6       1541.74       1514.30       292.02 o
 -18   6   6       4714.13       5022.45       641.21 o
 -16   6   6       6052.56       5596.83       311.92 o
 -14   6   6       4691.66       4829.72       369.03 o
 -12   6   6       4284.97       4426.94       302.82 o
 -10   6   6       1977.32       1779.06       186.46 o
  -8   6   6       4842.84       5110.02       254.54 o
  -6   6   6       7229.82       6817.80       371.42 o
  -4   6   6       5542.61       5343.37       193.69 o
  -2   6   6       8826.73       8040.01       252.72 o
   0   6   6       4281.80       4584.60       165.85 o
   2   6   6      39682.89      39859.14       786.51 o
   4   6   6      23295.66      22561.44       735.79 o
   6   6   6       1228.69        971.69       146.97 o
   8   6   6      19201.55      19019.60       403.45 o
  10   6   6       6294.89       6050.23       264.86 o
  12   6   6       1987.45       1993.91       153.69 o
  14   6   6       2449.68       2779.62       234.58 o
  16   6   6       2402.51       2468.07       314.24 o
 -19   7   6        373.53        872.45       356.55 o
 -17   7   6        210.93        243.93       333.01 o
 -15   7   6       2835.07       2653.81       342.67 o
 -13   7   6         25.30       -109.34       109.34 o
 -11   7   6        592.18        718.76       116.66 o
  -9   7   6      13220.53      13523.44       520.00 o
  -7   7   6         58.56        132.67        95.06 o
  -5   7   6       3930.84       3860.70       298.25 o
  -3   7   6      27016.73      24788.95      1180.60 o
  -1   7   6       4553.39       4287.89       210.08 o
   1   7   6       9297.90       9381.54       256.10 o
   3   7   6        177.88        121.46        79.98 o
   5   7   6       5685.82       5454.98       173.34 o
   7   7   6        901.07        748.96        91.20 o
   9   7   6       9286.06       9488.83       265.82 o
  11   7   6         53.43        103.01       174.89 o
  13   7   6         78.65        347.68       255.09 o
  15   7   6       4664.87       4974.98       432.92 o
  17   7   6        112.35       -286.13       565.46 o
 -18   8   6      12431.63      13916.39      1053.70 o
 -16   8   6       1338.51       1639.59       438.46 o
 -14   8   6       7498.55       7432.71       635.03 o
 -12   8   6      36782.93      41567.44      1530.13 o
 -10   8   6       1899.00       1872.14       197.53 o
  -8   8   6      26276.95      25485.91      1629.31 o
  -6   8   6      30954.64      29823.53      2749.11 o
  -4   8   6       1056.54       1187.47       151.92 o
  -2   8   6      23631.37      24904.34       726.76 o
   0   8   6      53551.38      53504.60      1764.37 o
   2   8   6       4445.55       4674.31       215.15 o
   4   8   6       6444.28       5960.35       235.14 o
   6   8   6      34303.85      34063.63       897.48 o
   8   8   6       2108.87       2400.27       123.18 o
  10   8   6      23475.67      24134.81       722.26 o
  12   8   6      11820.58      12189.19       797.46 o
  14   8   6        989.72       1419.40       374.00 o
  16   8   6      14010.81      13513.67       987.33 o
 -17   9   6      15449.35      17272.79      1162.20 o
 -15   9   6      14798.23      15666.39      1028.17 o
 -13   9   6      13145.68      13858.95       908.19 o
 -11   9   6      15070.78      15718.86       979.67 o
  -9   9   6      30295.79      31572.09      2470.52 o
  -7   9   6      18539.91      19640.68      1181.34 o
  -5   9   6      14069.25      13551.21      1095.39 o
  -3   9   6      46657.24      44404.94      1995.58 o
  -1   9   6        892.28        876.60       153.02 o
   1   9   6      31724.88      29877.58       854.00 o
   3   9   6      12507.83      12059.00       968.45 o
   5   9   6        398.11        461.79       103.28 o
   7   9   6      24240.15      24204.03       620.23 o
   9   9   6      21069.60      23177.46       697.65 o
  11   9   6      12755.55      12866.26       458.43 o
  13   9   6      15722.15      15251.29       672.46 o
  15   9   6       9546.99       8521.52       718.00 o
 -16  10   6       7026.14       7905.63       707.15 o
 -14  10   6       4846.57       4986.41       532.28 o
 -12  10   6       5403.88       6052.88       529.72 o
 -10  10   6        688.99        999.67       186.12 o
  -8  10   6      22495.78      22001.10      1700.61 o
  -6  10   6       2098.70       1872.54       204.38 o
  -4  10   6       7658.25       7000.82       615.36 o
  -2  10   6      16649.74      16157.46       832.48 o
   0  10   6      17011.63      15725.83       536.68 o
   2  10   6      23453.56      23214.93      1098.61 o
   4  10   6      12936.81      11699.66       688.91 o
   6  10   6      11581.23      11661.30       340.97 o
   8  10   6       6179.11       6571.22       309.55 o
  10  10   6      17220.59      17256.42       564.34 o
  12  10   6       1570.95       1616.57       224.28 o
  14  10   6       2825.96       3170.05       328.17 o
 -15  11   6       1833.00       2418.85       469.73 o
 -13  11   6       1755.36       1811.91       423.78 o
 -11  11   6        135.48       -306.98       319.11 o
  -9  11   6        148.94         17.37       186.62 o
  -7  11   6       2059.81       2177.38       226.30 o
  -5  11   6       1084.13       1104.19       213.35 o
  -3  11   6         47.93       -176.68       176.68 o
  -1  11   6        869.11        845.38       230.21 o
   1  11   6       3475.51       3258.51       246.66 o
   3  11   6       2181.71       1956.86       228.24 o
   5  11   6       3744.83       3694.32       178.39 o
   7  11   6        335.62        458.63       102.36 o
   9  11   6         49.71        178.65       184.08 o
  11  11   6       2416.02       2849.10       242.22 o
  13  11   6        681.50       1178.15       321.02 o
 -14  12   6       2364.63       1785.74       466.54 o
 -12  12   6       7911.23       7590.99       651.62 o
 -10  12   6       7071.81       7215.41       381.78 o
  -8  12   6       3438.75       3080.33       263.40 o
  -6  12   6      21846.68      22948.30      1222.29 o
  -4  12   6        775.46        970.63       214.63 o
  -2  12   6      15614.80      14515.88       540.50 o
   0  12   6      11501.01      13165.74       524.43 o
   2  12   6        518.61        404.58       189.05 o
   4  12   6      14146.04      13771.47       421.48 o
   6  12   6       6954.79       6896.60       307.68 o
   8  12   6       1576.73       1414.64       214.26 o
  10  12   6       2893.45       3244.98       283.62 o
  12  12   6       8971.89      10041.72       532.18 o
 -13  13   6       3081.26       2750.09       557.17 o
 -11  13   6       9212.50       9703.50       836.07 o
  -9  13   6      12131.29      12323.98       579.29 o
  -7  13   6       6146.64       6186.87       405.78 o
  -5  13   6      21229.54      19588.60       973.98 o
  -3  13   6      19073.68      18247.91      1176.43 o
  -1  13   6      12378.07      13185.22      1589.52 o
   1  13   6      18677.37      17295.93       612.20 o
   3  13   6      19848.14      20383.33       769.45 o
   5  13   6       3932.70       3931.89       225.32 o
   7  13   6      16523.66      16813.92       483.92 o
   9  13   6      13695.27      14753.32       549.57 o
  11  13   6       3353.06       3811.95       351.72 o
 -10  14   6       5421.05       5581.23       657.37 o
  -8  14   6      11306.72      10654.93       598.52 o
  -6  14   6      10252.80       9634.68       443.54 o
  -4  14   6       5838.38       5539.71       343.06 o
  -2  14   6       9589.47       9499.06       544.06 o
   0  14   6       7898.76       7310.66       563.58 o
   2  14   6      11635.43      12641.62       518.93 o
   4  14   6      16953.07      17621.69       539.06 o
   6  14   6       4958.36       5072.70       246.61 o
   8  14   6       7373.97       8018.33       563.87 o
  -9  15   6        284.34       -478.67       478.67 o
  -7  15   6       1685.36       2044.34       261.74 o
  -5  15   6       3166.12       3483.78       305.45 o
  -3  15   6       1067.71        660.39       243.91 o
  -1  15   6       5576.63       5350.82       454.79 o
   1  15   6       1321.41       1453.50       264.90 o
   3  15   6       1269.88       1119.55       218.25 o
   5  15   6       2876.62       3568.42       261.74 o
   7  15   6       5035.06       5151.07       631.20 o
  -4  16   6         38.64        511.67       243.80 o
  -2  16   6       1079.78        738.72       270.36 o
   0  16   6       1468.17       1526.24       286.92 o
   2  16   6         54.24       -208.24       208.24 o
 -19   1   7       6048.54       5190.39       330.91 o
 -17   1   7      14760.33      13136.62       499.69 o
 -15   1   7       6856.35       6047.47       309.93 o
 -13   1   7       6331.67       6169.54       284.29 o
 -11   1   7      35880.70      32951.27       896.96 o
  -9   1   7        251.71        233.01       101.72 o
  -7   1   7       5896.04       5275.20       181.94 o
  -5   1   7      68364.73      69200.15      1293.10 o
  -3   1   7        176.78        172.30        83.04 o
  -1   1   7      29495.60      30630.78       553.19 o
   1   1   7      65069.39      66673.05      1177.14 o
   3   1   7        244.42        116.17        68.22 o
   5   1   7      44801.13      43660.86       936.93 o
   7   1   7      20108.53      18661.10       549.27 o
   9   1   7        565.67        618.76       130.95 o
  11   1   7      18654.65      17689.46       649.72 o
  13   1   7      20794.78      20212.25       644.67 o
  15   1   7       1821.88       1449.25       239.33 o
  17   1   7       8691.81       8809.95       392.26 o
 -20   2   7      14369.37      14577.01       551.63 o
 -18   2   7       2063.00       2022.08       317.59 o
 -16   2   7       8754.36       8270.23       370.04 o
 -14   2   7      53787.87      50967.11      1370.96 o
 -12   2   7       1087.42        802.30       148.13 o
 -10   2   7      53528.06      52443.75      1372.40 o
  -8   2   7     102996.25     101231.88      2131.62 o
  -6   2   7      25102.28      27705.50       579.90 o
  -4   2   7      68578.55      67872.55      1195.40 o
  -2   2   7     107631.51     110861.82      2533.91 o
   0   2   7       9133.73       9343.04       175.19 o
   2   2   7      67523.54      69341.64      1159.05 o
   4   2   7     107130.83     103126.97      1933.59 o
   6   2   7        692.93        752.99       113.15 o
   8   2   7      56721.01      53707.44      1422.10 o
  10   2   7      52890.05      48805.66      1172.08 o
  12   2   7       1757.29       1732.65       205.20 o
  14   2   7      17417.63      16837.10       564.58 o
  16   2   7      10811.81      10123.82       418.71 o
  18   2   7       2496.29       2695.92       265.02 o
 -19   3   7      10843.88      11018.71       464.46 o
 -17   3   7      11532.45      10669.25       444.60 o
 -15   3   7       5393.02       5203.20       287.45 o
 -13   3   7      30248.30      29951.56       847.00 o
 -11   3   7      37798.82      38156.11      1028.01 o
  -9   3   7       4800.57       4737.81       183.56 o
  -7   3   7      32852.06      33727.30       742.91 o
  -5   3   7     141121.20     135856.12      3591.02 o
  -3   3   7       8159.04       9779.08       254.40 o
  -1   3   7     121262.16     129226.30      2400.97 o
   1   3   7     107746.45     112604.59      1926.80 o
   3   3   7      11292.30      11669.67       213.15 o
   5   3   7      59568.92      60364.38      1151.26 o
   7   3   7      14740.60      13677.17       347.02 o
   9   3   7       4796.56       5179.31       252.05 o
  11   3   7      10624.40      10483.27       357.52 o
  13   3   7      22697.17      22277.20       908.72 o
  15   3   7       1649.04       1336.70       213.49 o
  17   3   7      13807.30      14095.04       512.76 o
 -20   4   7         94.63        268.01       245.98 o
 -18   4   7       1781.02       1700.56       255.86 o
 -16   4   7        382.30        129.81       195.95 o
 -14   4   7       4745.90       5099.03       270.68 o
 -12   4   7        147.47       -134.78       134.78 o
 -10   4   7      12825.65      12578.28       614.16 o
  -8   4   7       1441.43       1787.27       140.98 o
  -6   4   7       5647.09       5699.83       288.57 o
  -4   4   7      18803.86      18460.81       461.95 o
  -2   4   7        515.08        555.71        62.90 o
   0   4   7       2080.33       1957.61        95.53 o
   2   4   7        363.70        402.99        57.09 o
   4   4   7       6151.86       5583.47       130.82 o
   6   4   7         96.30         69.08        72.64 o
   8   4   7      13315.88      12730.24       361.92 o
  10   4   7        599.38        591.74       158.47 o
  12   4   7       1199.62       1666.66       318.62 o
  14   4   7       2937.39       2802.42       236.56 o
  16   4   7         40.93       -102.71       186.62 o
  18   4   7       3600.16       3616.74       266.48 o
 -19   5   7         41.02       -173.05       219.98 o
 -17   5   7      10101.05      10257.67       431.60 o
 -15   5   7         28.87       -148.82       174.22 o
 -13   5   7       1274.14       1069.65       170.87 o
 -11   5   7      11571.67      11090.84       377.85 o
  -9   5   7        566.13        537.92       112.77 o
  -7   5   7      32608.16      32539.71      1368.41 o
  -5   5   7      24539.10      24598.82       791.49 o
  -3   5   7        924.55       1071.48        99.11 o
  -1   5   7        150.49        159.62        62.65 o
   1   5   7      70012.88      72598.39      1371.39 o
   3   5   7        298.55        232.79        60.56 o
   5   5   7       6278.61       6375.85       206.66 o
   7   5   7       9588.10       9813.57       240.89 o
   9   5   7        763.09        658.81       127.62 o
  11   5   7       9241.32       9033.08       365.85 o
  13   5   7       1101.18       1107.21       167.39 o
  15   5   7         98.00         20.18       233.71 o
  17   5   7       1668.78       1924.87       314.60 o
 -18   6   7       3247.23       3034.72       423.89 o
 -16   6   7      12966.65      13458.22       490.65 o
 -14   6   7      15945.60      16135.66       616.18 o
 -12   6   7       3490.31       3240.93       207.03 o
 -10   6   7      15141.44      14918.86       701.03 o
  -8   6   7      84471.23      78539.47      2412.04 o
  -6   6   7       7704.34       7450.10       260.64 o
  -4   6   7      35209.52      34571.98      1136.01 o
  -2   6   7      60476.56      58645.69      1365.09 o
   0   6   7       1883.16       2253.41       116.84 o
   2   6   7     105237.48     108761.86      2151.33 o
   4   6   7      30984.09      31286.21       559.67 o
   6   6   7       2438.29       2270.00       106.29 o
   8   6   7      17428.17      17062.38       402.76 o
  10   6   7      28961.21      28926.74       789.80 o
  12   6   7       1725.69       1724.93       181.83 o
  14   6   7      13902.13      14015.63       591.31 o
  16   6   7       9299.89       9790.02       517.74 o
 -19   7   7       3367.58       3458.99       470.02 o
 -17   7   7      20326.81      21755.17      1210.07 o
 -15   7   7       8915.76       8990.88       397.76 o
 -13   7   7      15727.89      15882.31       828.07 o
 -11   7   7      16667.89      17368.38       874.33 o
  -9   7   7       4522.25       4673.15       299.30 o
  -7   7   7      73711.72      69219.73      3815.30 o
  -5   7   7      28724.01      27309.20      2023.21 o
  -3   7   7      16366.63      16973.05       524.25 o
  -1   7   7      48731.67      48806.32      1293.17 o
   1   7   7      86729.71      88113.66      1950.23 o
   3   7   7      16406.86      17825.76       670.17 o
   5   7   7      41908.02      40437.85      1090.80 o
   7   7   7      19327.55      20443.06       498.12 o
   9   7   7       2726.79       2791.80       161.88 o
  11   7   7      42195.46      42171.31      1274.35 o
  13   7   7       8144.09       7944.42       539.31 o
  15   7   7       4596.29       4116.33       337.40 o
 -18   8   7       1919.86       1711.07       544.40 o
 -16   8   7       8068.71       8194.11       726.93 o
 -14   8   7       1483.93       1651.08       405.91 o
 -12   8   7      10200.07      10869.88       501.23 o
 -10   8   7       4577.31       5189.61       320.41 o
  -8   8   7      11794.40      11220.54       885.91 o
  -6   8   7       8734.31       9664.86      1125.60 o
  -4   8   7      14399.14      12526.29       969.92 o
  -2   8   7       3694.58       3734.03       210.29 o
   0   8   7        462.23        397.85       134.96 o
   2   8   7      20839.62      21301.46       762.08 o
   4   8   7        645.85        761.78       104.27 o
   6   8   7       6046.47       6670.20       260.97 o
   8   8   7       9672.25       9782.40       314.15 o
  10   8   7       5569.34       5455.09       278.53 o
  12   8   7       8639.22       9174.35       482.82 o
  14   8   7       5175.02       4999.82       533.55 o
  16   8   7       2607.36       3152.17       543.13 o
 -17   9   7        366.63       -416.76       460.79 o
 -15   9   7         21.19       -134.66       404.63 o
 -13   9   7        146.03         68.29       352.30 o
 -11   9   7       3709.50       3662.97       262.58 o
  -9   9   7         13.18        719.89       974.93 o
  -7   9   7        853.06        743.46       174.92 o
  -5   9   7       3928.06       4188.78       250.50 o
  -3   9   7       3342.27       3236.55       219.69 o
  -1   9   7        105.71        -33.57       141.69 o
   1   9   7         72.06        114.08       117.52 o
   3   9   7       2767.68       3062.25       317.28 o
   5   9   7       9569.47       9198.30       464.81 o
   7   9   7       2841.75       3191.80       171.70 o
   9   9   7        575.59        558.68       173.05 o
  11   9   7        978.46       1044.77       192.87 o
  13   9   7       3583.06       3654.09       327.63 o
  15   9   7       1427.61       1421.32       432.08 o
 -16  10   7       6184.62       7040.84       695.02 o
 -14  10   7      14013.47      15503.64      1044.13 o
 -12  10   7        804.48        873.09       374.64 o
 -10  10   7       7430.14       7736.39       420.81 o
  -8  10   7      10982.88      11979.97       747.73 o
  -6  10   7       1210.50       1501.11       205.28 o
  -4  10   7       2376.62       2381.76       254.13 o
  -2  10   7       9448.85       9249.27       496.80 o
   0  10   7        536.53        744.64       173.62 o
   2  10   7      27346.12      25763.46      1179.13 o
   4  10   7      15302.28      15219.98       410.76 o
   6  10   7        126.82        256.24       121.64 o
   8  10   7      18958.09      18516.02       507.20 o
  10  10   7       9453.91       9798.71       392.29 o
  12  10   7       1447.58       1780.44       417.08 o
  14  10   7       8084.88       8421.95       714.81 o
 -15  11   7       5014.74       4800.05       589.08 o
 -13  11   7      13473.12      14135.30       985.41 o
 -11  11   7      18135.98      18995.93       771.33 o
  -9  11   7       7740.37       8223.78       462.15 o
  -7  11   7      34793.77      32161.02      1713.36 o
  -5  11   7      19477.95      19191.77       759.47 o
  -3  11   7       9424.96       9478.18       500.47 o
  -1  11   7      20964.50      19439.38       652.78 o
   1  11   7      19582.91      19856.66      1248.33 o
   3  11   7      16990.06      17223.06       488.23 o
   5  11   7      23235.43      21454.65       502.32 o
   7  11   7      16360.22      17002.77       476.76 o
   9  11   7       6728.86       6631.42       327.40 o
  11  11   7      20782.08      21573.10       691.22 o
  13  11   7       8898.67      10267.69       753.10 o
 -14  12   7       5388.21       5343.18       626.73 o
 -12  12   7      10381.48      11306.07       857.77 o
 -10  12   7       6503.33       6326.12       378.00 o
  -8  12   7      15617.75      14487.42       713.08 o
  -6  12   7      10817.29      10684.67       459.63 o
  -4  12   7      11522.76      10668.59       812.21 o
  -2  12   7       6232.43       5582.88       324.66 o
   0  12   7       7726.17       7216.40       398.14 o
   2  12   7      21539.75      22003.67       620.01 o
   4  12   7       5079.08       4759.16       240.85 o
   6  12   7       7665.73       8432.57       300.84 o
   8  12   7      10795.29      10410.13       529.84 o
  10  12   7       3401.36       2938.56       265.90 o
  12  12   7       7137.89       7496.11       473.45 o
 -11  13   7         21.79        143.60       449.31 o
  -9  13   7       2353.53       2198.18       272.59 o
  -7  13   7       1019.99       1280.98       236.09 o
  -5  13   7        780.61       1257.39      1138.48 o
  -3  13   7        903.90        808.10       230.30 o
  -1  13   7         38.00        340.57       223.68 o
   1  13   7          9.75       -171.66       355.76 o
   3  13   7       2462.00       2594.86       210.73 o
   5  13   7         30.86        272.77       154.33 o
   7  13   7          3.44         -1.46       144.44 o
   9  13   7       1893.01       2335.17       447.07 o
 -10  14   7       2389.68       2202.32       238.60 o
  -8  14   7       2672.50       2899.74       276.46 o
  -6  14   7        107.47          1.95       271.20 o
  -4  14   7       2838.37       2783.61       298.28 o
  -2  14   7       6071.22       5578.30       421.63 o
   0  14   7        286.21        281.42       345.71 o
   2  14   7       1928.82       1980.50       221.50 o
   4  14   7       5086.16       5361.00       394.55 o
   6  14   7        141.44        287.17       186.58 o
   8  14   7       2471.80       2612.84       592.27 o
  -7  15   7       6117.24       5136.90       440.19 o
  -5  15   7      12696.77      12056.97       517.59 o
  -3  15   7       4321.45       4454.29       353.14 o
  -1  15   7      12876.97      12892.29       578.69 o
   1  15   7       6217.00       6017.11       411.78 o
   3  15   7       4190.78       4781.18       296.80 o
   5  15   7      12008.33      11664.27       500.07 o
  -2  16   7       3279.19       3173.15       354.41 o
   0  16   7       8071.50       8264.63       567.09 o
 -20   0   8       4762.58       4574.68       476.91 o
 -18   0   8      18475.08      18070.21       881.91 o
 -16   0   8      22326.89      20686.84       926.07 o
 -14   0   8      11412.45      10327.21       562.75 o
 -12   0   8      11015.05      11417.57       556.73 o
 -10   0   8      53846.37      52746.75      1957.42 o
  -8   0   8        901.17        897.34       212.53 o
  -6   0   8      55138.96      54904.85      1636.52 o
  -4   0   8      68124.90      64030.73      1562.70 o
  -2   0   8        267.29        397.65        78.58 o
   0   0   8     106830.86     109476.42      2402.73 o
   2   0   8      70374.80      70811.82      2095.44 o
   4   0   8      15531.49      14227.32       481.70 o
   6   0   8      83833.93      82212.22      3003.56 o
   8   0   8      44167.61      41592.62      1301.32 o
  10   0   8      10719.50      10218.99       567.19 o
  12   0   8      44882.90      42402.74      1685.82 o
  14   0   8      32323.39      29244.88      1239.83 o
  16   0   8       3772.34       3440.65       479.94 o
  18   0   8      22754.33      22276.70      1013.59 o
 -19   1   8      15635.74      14793.73       564.42 o
 -17   1   8       3327.09       3228.27       272.03 o
 -15   1   8       8485.23       7949.43       357.23 o
 -13   1   8      32056.66      31180.29       877.68 o
 -11   1   8        672.80       1150.66       148.48 o
  -9   1   8      29781.26      28562.50       779.41 o
  -7   1   8       6628.03       5729.89       273.54 o
  -5   1   8       7343.38       7338.67       199.73 o
  -3   1   8      21141.96      20971.30       392.11 o
  -1   1   8      29404.25      28564.60       495.74 o
   1   1   8       8025.61       8467.38       184.97 o
   3   1   8      34943.28      34860.28       680.97 o
   5   1   8      55033.53      53343.59      1137.57 o
   7   1   8        119.50          6.99       126.92 o
   9   1   8      62625.19      60573.72      1437.33 o
  11   1   8      12989.98      12135.77       459.73 o
  13   1   8       4863.67       4621.03       302.37 o
  15   1   8      16182.32      15413.82       556.55 o
  17   1   8       5478.00       5331.64       336.04 o
 -20   2   8        327.55        188.36       253.85 o
 -18   2   8       2700.12       2593.77       275.44 o
 -16   2   8        936.32        852.51       213.09 o
 -14   2   8       1239.77       1090.09       190.95 o
 -12   2   8        568.25        596.65       145.98 o
 -10   2   8       7091.25       8433.59       746.17 o
  -8   2   8       9033.70       8780.72       226.48 o
  -6   2   8         30.60        -58.79        58.79 o
  -4   2   8      10771.06      10764.16       211.64 o
  -2   2   8       1445.53       1708.90        78.64 o
   0   2   8      38804.85      41639.03       712.05 o
   2   2   8       3865.98       5332.39       330.92 o
   4   2   8       2075.30       2009.11       105.60 o
   6   2   8       1089.06       1112.37       131.93 o
   8   2   8        811.84        792.52       150.81 o
  10   2   8         24.16        -46.82       141.00 o
  12   2   8         83.10       -133.15       183.95 o
  14   2   8       1933.21       1795.19       250.44 o
  16   2   8        130.78       -189.11       220.40 o
  18   2   8       1037.53       1001.85       250.94 o
 -19   3   8       1859.14       1468.94       269.72 o
 -17   3   8        839.22        446.78       222.79 o
 -15   3   8       7017.53       6636.97       328.32 o
 -13   3   8       9834.37       9178.92       363.16 o
 -11   3   8       5680.78       5825.04       259.98 o
  -9   3   8       7751.20       7609.45       311.18 o
  -7   3   8      51930.23      53074.62      1189.88 o
  -5   3   8        302.05        447.74        64.27 o
  -3   3   8      32571.85      34075.52       661.20 o
  -1   3   8      32749.77      33576.90       597.03 o
   1   3   8        198.72        313.26        68.34 o
   3   3   8      17284.96      15801.73       296.84 o
   5   3   8      19119.77      18644.69       394.63 o
   7   3   8       3355.74       3145.06       164.58 o
   9   3   8      10012.73      10243.84       392.68 o
  11   3   8       8420.27       8583.70       530.01 o
  13   3   8        309.33        154.48       208.61 o
  15   3   8       5976.54       6412.33       346.68 o
  17   3   8       2992.78       3288.48       280.62 o
 -20   4   8       3102.18       2943.06       310.30 o
 -18   4   8       7195.68       6935.79       379.01 o
 -16   4   8      35647.44      33664.61       978.41 o
 -14   4   8      17371.94      15747.70       522.70 o
 -12   4   8      25118.32      24297.89       702.87 o
 -10   4   8      57961.86      56104.78      2633.59 o
  -8   4   8       5284.06       5535.83       210.49 o
  -6   4   8      85610.49      82669.28      2968.29 o
  -4   4   8      86003.25      84984.64      1595.34 o
  -2   4   8        737.72        773.21        71.94 o
   0   4   8      44482.47      45978.91       806.74 o
   2   4   8      65319.22      65657.59      1082.17 o
   4   4   8       2313.50       2538.72        91.04 o
   6   4   8      66184.39      66032.09      1485.09 o
   8   4   8      22121.43      22324.66       563.99 o
  10   4   8       8386.89       8658.29       436.70 o
  12   4   8      39164.97      38289.46       962.61 o
  14   4   8      11992.30      11502.60       576.93 o
  16   4   8       2214.50       2267.45       247.36 o
 -19   5   8       9091.32      10103.16       457.61 o
 -17   5   8       3880.91       3599.59       286.52 o
 -15   5   8      20902.84      19930.79       631.23 o
 -13   5   8      40266.38      39168.70      1075.83 o
 -11   5   8       9683.30      10653.27       991.94 o
  -9   5   8      50348.19      49706.46      2100.41 o
  -7   5   8      57626.09      54944.92      1870.50 o
  -5   5   8      12938.66      11860.51       435.05 o
  -3   5   8      52682.61      51220.33      1058.06 o
  -1   5   8      32291.67      31483.57       619.82 o
   1   5   8       5778.16       5838.06       167.07 o
   3   5   8      39859.86      39213.17       701.92 o
   5   5   8      28997.71      29657.44       800.50 o
   7   5   8       2667.90       3237.06       445.54 o
   9   5   8      41627.98      40311.72       953.92 o
  11   5   8      15670.73      15980.41       534.87 o
  13   5   8       3235.63       2835.95       218.68 o
  15   5   8      14952.94      15132.55       532.09 o
  17   5   8       5373.44       5308.94       306.14 o
 -18   6   8       3619.01       3652.34       299.07 o
 -16   6   8       1760.23       1502.70       249.68 o
 -14   6   8       3133.65       3119.36       239.44 o
 -12   6   8      14146.53      13630.74       458.95 o
 -10   6   8       4091.22       4477.23       258.35 o
  -8   6   8      12336.46      11707.45       372.16 o
  -6   6   8      15899.77      15092.63       427.77 o
  -4   6   8       2727.37       2283.78       141.33 o
  -2   6   8       3056.20       3194.85       149.40 o
   0   6   8       9304.54       8604.77       259.17 o
   2   6   8       6133.07       6200.17       175.86 o
   4   6   8       5702.76       5694.78       174.12 o
   6   6   8       5828.60       5894.59       195.57 o
   8   6   8       6065.40       6950.62       577.87 o
  10   6   8       5605.95       5965.07       325.77 o
  12   6   8       7058.15       6764.38       319.57 o
  14   6   8       1715.10       1851.93       195.98 o
  16   6   8       1129.73       1486.59       548.23 o
 -17   7   8        204.26       -180.61       349.04 o
 -15   7   8        932.83        830.11       216.92 o
 -13   7   8       2083.10       2505.59       243.83 o
 -11   7   8       1199.11       1454.08       233.30 o
  -9   7   8         43.92        -39.76       177.15 o
  -7   7   8       5010.04       4867.87       256.56 o
  -5   7   8       1644.98       1872.21       189.21 o
  -3   7   8       2126.91       2752.12       335.96 o
  -1   7   8      11053.71      11801.28       564.51 o
   1   7   8        983.59        713.92       107.09 o
   3   7   8       1783.33       2026.02       117.14 o
   5   7   8      13712.07      13781.74       332.47 o
   7   7   8        112.19       -104.94       104.94 o
   9   7   8       2198.34       2233.88       185.14 o
  11   7   8       1602.16       1470.76       193.46 o
  13   7   8       1475.34       1312.39       458.56 o
  15   7   8       1532.90       1305.32       296.89 o
 -18   8   8       3440.89       3308.53       627.37 o
 -16   8   8      18345.51      18755.38      1231.76 o
 -14   8   8       1293.32       1259.38       338.26 o
 -12   8   8      12702.41      13490.13       617.78 o
 -10   8   8       9688.09      11282.46       546.73 o
  -8   8   8       1139.20       1709.56       279.31 o
  -6   8   8      43985.86      40173.49      2758.78 o
  -4   8   8      36777.16      34753.20      1534.98 o
  -2   8   8       5394.84       5386.88       320.11 o
   0   8   8      16401.47      16886.17       447.21 o
   2   8   8      65414.04      65369.02      1469.03 o
   4   8   8       1181.29       1322.98       112.83 o
   6   8   8      23887.31      24096.69       561.25 o
   8   8   8      24906.79      26644.48       681.76 o
  10   8   8       1055.70        926.29       176.61 o
  12   8   8      17464.95      17409.06       746.50 o
  14   8   8       5540.41       5885.03       596.10 o
 -17   9   8       5733.32       6367.52       723.10 o
 -15   9   8      17724.58      19580.59      1249.00 o
 -13   9   8      14423.91      15346.38       728.21 o
 -11   9   8       5059.11       5517.01       418.35 o
  -9   9   8       5947.89       6255.88       388.62 o
  -7   9   8      39336.13      38978.22      1580.67 o
  -5   9   8        313.18        113.51       164.52 o
  -3   9   8      28509.68      26409.49       810.63 o
  -1   9   8      16732.70      16681.90       537.71 o
   1   9   8       2397.83       2557.99       165.05 o
   3   9   8      54553.35      51238.89      1177.01 o
   5   9   8      16173.95      16421.52       429.78 o
   7   9   8      21469.21      22030.24       583.02 o
   9   9   8      22109.41      23125.64       618.88 o
  11   9   8      16519.07      18109.90       750.48 o
  13   9   8       6264.13       6798.89       440.55 o
 -16  10   8       6780.30       7664.39       753.74 o
 -14  10   8       2779.68       3655.09       546.32 o
 -12  10   8      11102.97      10918.20       511.02 o
 -10  10   8       1559.48       1854.62       251.22 o
  -8  10   8      10790.55      12143.41      1025.78 o
  -6  10   8      25084.92      23531.27      1832.89 o
  -4  10   8       9231.97       8274.28       646.03 o
  -2  10   8      24095.80      22928.26       715.57 o
   0  10   8      10135.06       9711.95       361.18 o
   2  10   8      13299.65      12572.67       387.69 o
   4  10   8       5334.63       5516.69       227.91 o
   6  10   8       8096.08       8320.22       291.55 o
   8  10   8       2090.53       2498.71       172.17 o
  10  10   8       4148.38       4517.00       424.89 o
  12  10   8      10517.05      10891.68       551.00 o
 -15  11   8       1029.48        831.60       492.71 o
 -13  11   8         50.91        569.93       428.25 o
 -11  11   8       2837.88       2552.28       349.11 o
  -9  11   8          6.34        -43.75       228.02 o
  -7  11   8        316.49        483.65       207.47 o
  -5  11   8       3800.69       3514.89       388.80 o
  -3  11   8         31.54        -83.09       184.50 o
  -1  11   8       2062.12       1788.40       218.64 o
   1  11   8       4380.79       4257.49       225.35 o
   3  11   8       1124.25       1117.78       158.56 o
   5  11   8       3248.35       3317.86       189.67 o
   7  11   8       3105.78       3429.38       199.25 o
   9  11   8         99.55         -0.94       199.16 o
  11  11   8        135.39       -191.14       314.64 o
 -14  12   8       2064.96        906.27       497.81 o
 -12  12   8       3068.32       3086.43       513.13 o
 -10  12   8      11130.01      10841.75       551.53 o
  -8  12   8        861.27        660.25       233.95 o
  -6  12   8       6542.97       5449.01       336.37 o
  -4  12   8      16275.62      15889.50       722.86 o
  -2  12   8       1196.52       1240.20       227.86 o
   0  12   8      13865.68      13534.42       564.94 o
   2  12   8       8002.04       7979.11       415.28 o
   4  12   8        999.89        960.17       150.80 o
   6  12   8       9623.84       8834.73       324.12 o
   8  12   8       5719.53       5670.36       395.28 o
  10  12   8         69.41       -223.46       417.72 o
 -11  13   8       4022.26       4001.47       294.41 o
  -9  13   8      20372.86      20473.83       890.00 o
  -7  13   8      13903.19      14012.95       949.29 o
  -5  13   8      13441.30      11949.56       842.80 o
  -3  13   8      17756.77      16273.82       861.63 o
  -1  13   8      12488.13      12213.52       667.74 o
   1  13   8       6714.74       6682.21       306.56 o
   3  13   8      15430.08      15545.43       476.55 o
   5  13   8      11329.09      11623.19       372.45 o
   7  13   8       1656.40       2518.09       325.15 o
   9  13   8      10373.20      10404.02       560.23 o
 -10  14   8       5426.19       4881.55       356.55 o
  -8  14   8       7232.10       7481.90       412.11 o
  -6  14   8       9476.09       9518.33       455.14 o
  -4  14   8       9623.75       9416.44       819.53 o
  -2  14   8       9531.05      11207.48       683.52 o
   0  14   8      17484.54      16637.86       526.25 o
   2  14   8       3069.16       3621.41       291.30 o
   4  14   8       8398.55       8700.59       381.61 o
   6  14   8       5257.77       5857.11       316.22 o
  -7  15   8       1686.86       1510.31       272.27 o
  -5  15   8       5673.35       5271.97       362.47 o
  -3  15   8        894.51        410.23       258.55 o
  -1  15   8        548.83        -68.60       249.73 o
   1  15   8       3138.26       3868.66       273.78 o
   3  15   8       3832.68       3720.57       312.89 o
   5  15   8        483.27        227.72       249.53 o
 -19   1   9        912.60        894.95       260.70 o
 -17   1   9      11411.49      10854.65       458.36 o
 -15   1   9      13576.91      12478.12       463.18 o
 -13   1   9        344.67        151.56       163.44 o
 -11   1   9       5412.15       5525.31       250.73 o
  -9   1   9      29565.71      28951.78       794.57 o
  -7   1   9        127.56        702.98       282.89 o
  -5   1   9      22627.77      23634.50       492.20 o
  -3   1   9      31699.97      32719.88       622.26 o
  -1   1   9        227.23        201.05        53.42 o
   1   1   9      66578.38      69406.27      1165.61 o
   3   1   9      14588.57      13470.72       328.99 o
   5   1   9       3511.12       3481.41       172.55 o
   7   1   9      35061.30      35992.27      1303.17 o
   9   1   9      22515.04      21616.56       591.35 o
  11   1   9       6844.49       6158.95       336.17 o
  13   1   9      13576.27      12744.37       507.88 o
  15   1   9       6857.89       6349.24       376.48 o
  17   1   9        824.37        745.19       264.66 o
 -20   2   9       7494.57       7439.80       414.77 o
 -18   2   9      21661.74      20967.35       698.05 o
 -16   2   9       2294.36       1476.93       239.02 o
 -14   2   9      41185.71      39241.10      1090.06 o
 -12   2   9      53599.90      50178.59      1340.35 o
 -10   2   9       5157.44       5136.67       235.18 o
  -8   2   9      47931.62      46756.77      1101.17 o
  -6   2   9      47537.82      46638.60       843.75 o
  -4   2   9       2683.81       2784.53        95.53 o
  -2   2   9      61602.48      65589.51      1239.88 o
   0   2   9      74530.99      75356.91      1336.58 o
   2   2   9       3877.59       3927.32       110.28 o
   4   2   9      75081.25      74076.56      1512.71 o
   6   2   9      66013.48      61819.00      1622.61 o
   8   2   9        170.17        102.77       155.06 o
  10   2   9      48549.19      46872.40      1149.04 o
  12   2   9      10048.00       9394.71       424.05 o
  14   2   9       3182.64       3083.70       291.63 o
  16   2   9      17205.88      17138.75       737.78 o
 -19   3   9       3107.75       2935.39       308.54 o
 -17   3   9      20642.46      18415.62       630.67 o
 -15   3   9      17789.18      16531.53       561.28 o
 -13   3   9       8438.90       7817.89       331.11 o
 -11   3   9      13300.85      13675.47       443.21 o
  -9   3   9      58745.72      58149.04      1519.57 o
  -7   3   9      10377.41      10629.70       256.05 o
  -5   3   9      83103.55      83079.94      1387.15 o
  -3   3   9      50006.58      50751.59       906.53 o
  -1   3   9       1312.63       1334.56        73.36 o
   1   3   9      60395.96      61194.34      1010.85 o
   3   3   9      15465.96      14594.64       299.85 o
   5   3   9       6859.27       6762.59       215.35 o
   7   3   9      19774.34      19106.76       577.23 o
   9   3   9      35777.01      33797.02      1046.36 o
  11   3   9       4087.68       3762.43       235.95 o
  13   3   9      16002.30      15405.75       564.21 o
  15   3   9       7348.55       7320.38       433.88 o
  17   3   9       2985.63       2924.61       293.09 o
 -20   4   9         59.06        194.71       270.46 o
 -18   4   9       5429.37       5216.93       344.45 o
 -16   4   9        514.03        516.17       217.26 o
 -14   4   9       3885.67       3935.62       257.68 o
 -12   4   9       3710.32       3787.86       229.31 o
 -10   4   9        439.85        952.90       340.58 o
  -8   4   9       7663.88       7036.25       245.77 o
  -6   4   9        365.15        299.77        76.59 o
  -4   4   9       7158.03       6796.57       199.65 o
  -2   4   9        117.72         92.53        66.06 o
   0   4   9       5792.92       5333.02       143.07 o
   2   4   9       3650.49       3685.91       134.23 o
   4   4   9       7820.07       7260.52       188.16 o
   6   4   9       4686.38       4608.36       194.99 o
   8   4   9       2718.44       2554.53       170.64 o
  10   4   9       1989.39       2000.62       212.35 o
  12   4   9        130.53        215.72       180.51 o
  14   4   9       6556.26       6484.78       362.60 o
  16   4   9        433.90        408.94       241.11 o
 -19   5   9        852.98        563.74       268.66 o
 -17   5   9        372.15        160.79       227.14 o
 -15   5   9      11341.68      11269.56       451.01 o
 -13   5   9          6.04        -84.61       170.22 o
 -11   5   9      24365.79      23918.67       850.72 o
  -9   5   9       6348.43       6266.65       268.53 o
  -7   5   9        104.17        200.38       121.78 o
  -5   5   9      14051.86      13624.82       334.35 o
  -3   5   9       3241.31       3652.91       142.48 o
  -1   5   9         44.46         46.59        76.89 o
   1   5   9       7823.48       9249.44       224.19 o
   3   5   9      20699.71      20514.15       398.33 o
   5   5   9       9593.20       9627.30       245.31 o
   7   5   9       4105.38       4107.58       191.51 o
   9   5   9       7380.36       7938.27       295.16 o
  11   5   9          6.05        -60.84       191.14 o
  13   5   9       6760.19       6414.96       306.22 o
  15   5   9        872.18        640.74       230.59 o
 -18   6   9       7624.75       8186.80       448.64 o
 -16   6   9       4867.42       4533.76       337.55 o
 -14   6   9      21128.52      20762.12       750.35 o
 -12   6   9      26868.29      26376.59       884.46 o
 -10   6   9       8817.98       8755.24       626.06 o
  -8   6   9      14079.95      13496.84       679.47 o
  -6   6   9      67905.62      60117.57      4978.49 o
  -4   6   9        893.59        767.52       248.00 o
  -2   6   9      54868.94      56483.88      1644.92 o
   0   6   9      28113.11      28773.69       677.24 o
   2   6   9       4421.63       4227.05       158.46 o
   4   6   9      38908.83      36807.20       715.22 o
   6   6   9      12192.94      12613.69       348.69 o
   8   6   9       3233.03       3473.08       233.65 o
  10   6   9      24169.89      23408.31       613.20 o
  12   6   9      15265.85      15747.11       633.13 o
  14   6   9        225.87        341.48       211.90 o
  16   6   9      10603.93      11096.41       729.77 o
 -17   7   9       7712.41       7954.63       471.55 o
 -15   7   9      22600.27      24448.19      1010.63 o
 -13   7   9       3821.95       4164.52       343.08 o
 -11   7   9      28578.52      30208.47      1190.95 o
  -9   7   9      19296.07      21373.86       875.20 o
  -7   7   9      15692.55      15327.51       715.49 o
  -5   7   9      42228.46      38974.10      2659.20 o
  -3   7   9      40748.94      39761.95       925.81 o
  -1   7   9      15745.45      15678.49       412.87 o
   1   7   9      44984.52      43493.70       996.27 o
   3   7   9      47039.46      47117.81       957.00 o
   5   7   9       4896.50       4778.31       189.47 o
   7   7   9      40102.79      41312.97      1016.94 o
   9   7   9      10203.69      10963.56       424.84 o
  11   7   9      13691.45      13220.44       468.14 o
  13   7   9      20656.42      20876.40       758.66 o
  15   7   9       1338.34       1612.72       321.39 o
 -16   8   9       6556.38       6395.97       373.63 o
 -14   8   9       6215.37       7001.98       476.11 o
 -12   8   9       4243.76       4829.87       359.84 o
 -10   8   9        587.57       1504.35       296.45 o
  -8   8   9       4392.80       4165.70       271.73 o
  -6   8   9       4013.40       3529.91       435.26 o
  -4   8   9        577.84        860.75       162.67 o
  -2   8   9      11007.37      10629.05       324.77 o
   0   8   9       3587.07       3535.40       177.02 o
   2   8   9      39304.84      38303.63       796.64 o
   4   8   9      20630.71      19382.57       445.00 o
   6   8   9       3844.88       3755.14       167.47 o
   8   8   9      15806.13      16475.20       469.45 o
  10   8   9       6569.54       6240.41       318.95 o
  12   8   9       3165.37       3000.53       364.74 o
  14   8   9        819.09        196.57       413.57 o
 -17   9   9          2.27       -126.37       548.87 o
 -15   9   9       1050.81        306.35       469.09 o
 -13   9   9         33.98       -235.78       269.33 o
 -11   9   9         26.76         53.86       271.88 o
  -9   9   9       8547.14       9185.69       501.14 o
  -7   9   9       1992.55       1828.66       230.57 o
  -5   9   9        142.71        211.67       171.28 o
  -3   9   9        498.78        831.87       172.13 o
  -1   9   9       1312.65       1378.94       149.82 o
   1   9   9       3194.80       3150.57       315.95 o
   3   9   9         41.94        -57.97       110.58 o
   5   9   9       1408.45       1529.49       143.77 o
   7   9   9        176.87         -4.31       171.89 o
   9   9   9       2462.02       2319.45       190.63 o
  11   9   9        943.57       1547.74       279.55 o
  13   9   9        721.17       1164.75       411.01 o
 -16  10   9        117.28        202.32       537.38 o
 -14  10   9       2848.15       3390.86       550.78 o
 -12  10   9      10218.08      10522.58       522.78 o
 -10  10   9       2027.95       1719.59       274.87 o
  -8  10   9       8332.88       7813.75       461.52 o
  -6  10   9      12788.19      13118.94      1099.26 o
  -4  10   9       2090.16       1889.84       214.81 o
  -2  10   9      17475.89      16604.44       559.34 o
   0  10   9       7638.40       8340.29       318.21 o
   2  10   9        204.38        372.22       132.82 o
   4  10   9       8847.10       8093.31       305.73 o
   6  10   9       8358.97       9753.84       291.99 o
   8  10   9        836.51        983.88       163.62 o
  10  10   9      17436.46      16740.59       581.41 o
  12  10   9       8180.90       9506.29       732.68 o
 -15  11   9       8057.15       8091.35       776.71 o
 -13  11   9       8178.22       8888.49       793.31 o
 -11  11   9      18947.24      18969.35       813.14 o
  -9  11   9      14939.73      15875.70       739.18 o
  -7  11   9      14517.33      14841.10      1343.93 o
  -5  11   9      26933.56      25473.72      1478.79 o
  -3  11   9      15414.56      15611.36       757.77 o
  -1  11   9      11316.62      10063.65       449.16 o
   1  11   9      32764.55      29733.46       748.74 o
   3  11   9      16476.83      15654.84       401.87 o
   5  11   9       2490.59       2641.94       182.75 o
   7  11   9      18188.80      19583.77       547.82 o
   9  11   9      10936.46      11528.97       455.50 o
  11  11   9       4600.37       4923.23       515.68 o
 -12  12   9       5057.65       4344.28       465.26 o
 -10  12   9       8899.79       8791.55       663.11 o
  -8  12   9      15169.59      14461.92      1210.39 o
  -6  12   9       9811.20       9921.30      1037.40 o
  -4  12   9       7708.18       7819.23       710.88 o
  -2  12   9      15716.13      15203.61       628.54 o
   0  12   9       4234.33       4078.38       283.13 o
   2  12   9       8221.75       8324.75       563.25 o
   4  12   9      16271.41      15928.85       478.28 o
   6  12   9        413.31        830.69       258.52 o
   8  12   9       8346.07       8410.88       320.39 o
  10  12   9       6939.74       7404.16       467.11 o
 -11  13   9        484.59        653.38       272.20 o
  -9  13   9        571.13         23.00       274.92 o
  -7  13   9       1587.35       1636.45       267.98 o
  -5  13   9       1336.05       1196.88       258.78 o
  -3  13   9        300.21        412.14       237.17 o
  -1  13   9       3929.97       4563.78       272.43 o
   1  13   9        143.81       2488.61       958.78 o
   3  13   9        412.31        546.65       177.28 o
   5  13   9       2134.58       2155.62       191.74 o
   7  13   9       1140.54       1576.87       231.10 o
   9  13   9         87.30        168.72       293.78 o
  -8  14   9       3468.95       3065.76       310.82 o
  -6  14   9       1421.54        927.40       267.50 o
  -4  14   9        358.29        721.27       282.35 o
  -2  14   9       4135.38       3501.28       325.25 o
   0  14   9       2617.76       2826.01       249.48 o
   2  14   9        183.11       1009.89       301.15 o
   4  14   9       1526.02       1280.42       216.38 o
   6  14   9       2391.40       2530.98       237.94 o
  -5  15   9       9469.82       9357.97       821.98 o
  -3  15   9       8070.90       8308.60       912.14 o
  -1  15   9       4401.46       4733.79       313.95 o
   1  15   9      15414.10      16922.25       541.50 o
   3  15   9       4735.18       4604.77       498.55 o
 -20   0  10      10642.67      11199.35       719.44 o
 -18   0  10       2241.47       1539.56       380.23 o
 -16   0  10      17703.43      16244.78       885.53 o
 -14   0  10      18830.12      17197.80       804.87 o
 -12   0  10       6280.73       6067.90       402.65 o
 -10   0  10      23670.84      23208.49       944.31 o
  -8   0  10      64283.26      62173.86      2286.23 o
  -6   0  10       3869.33       4296.61       162.30 o
  -4   0  10      95728.76      97678.53      2149.36 o
  -2   0  10      62712.11      61426.16      1371.97 o
   0   0  10      13805.94      14841.92       387.46 o
   2   0  10     175391.80     179249.92      5238.91 o
   4   0  10      32785.58      32535.93      1262.20 o
   6   0  10      12390.18      13200.69       626.87 o
   8   0  10      43737.73      42731.35      1355.81 o
  10   0  10      61941.70      61516.66      2351.04 o
  12   0  10       1509.23       1012.98       754.38 o
  14   0  10      24220.66      22388.50      1053.68 o
  16   0  10      10215.53      10711.15       701.41 o
 -19   1  10       1821.05       1650.52       283.46 o
 -17   1  10      18551.39      16922.51       608.83 o
 -15   1  10        211.92         14.52       201.48 o
 -13   1  10      19731.34      19195.69       601.46 o
 -11   1  10      10306.93      10140.09       366.85 o
  -9   1  10       4348.82       4581.44       220.94 o
  -7   1  10      39052.95      37608.41       897.71 o
  -5   1  10      17093.63      16499.94       330.36 o
  -3   1  10       9467.81       9590.70       250.32 o
  -1   1  10      43585.94      46327.10       791.06 o
   1   1  10      81850.58      82410.17      1382.00 o
   3   1  10       1943.00       1768.90       126.38 o
   5   1  10      64562.16      61946.63      1456.52 o
   7   1  10      17362.83      17514.21       638.24 o
   9   1  10       1043.10        869.40       173.06 o
  11   1  10      22699.97      21223.02       755.38 o
  13   1  10       2238.33       1959.86       273.92 o
  15   1  10       2012.73       1932.62       294.54 o
  17   1  10       4294.90       4014.54       344.71 o
 -20   2  10        193.29         91.05       302.55 o
 -18   2  10       1101.80        835.15       261.85 o
 -16   2  10        939.88        345.71       225.33 o
 -14   2  10       1257.19       1157.72       204.86 o
 -12   2  10       5550.16       5507.27       273.57 o
 -10   2  10        217.65        441.72       214.83 o
  -8   2  10       5385.61       6924.47       891.71 o
  -6   2  10        308.20        272.52        91.91 o
  -4   2  10       5469.57       5690.39       143.19 o
  -2   2  10        370.85        537.71        65.48 o
   0   2  10       1564.71       1648.32        88.14 o
   2   2  10       2892.35       3114.06       137.77 o
   4   2  10       2803.01       2582.68       147.09 o
   6   2  10       1673.58       1699.46       168.89 o
   8   2  10        308.66        196.48       166.56 o
  10   2  10       1402.37       1198.26       193.35 o
  12   2  10        294.61        620.22       234.72 o
  14   2  10        785.75        529.88       409.19 o
  16   2  10         63.50        -89.15       267.17 o
 -19   3  10       3257.36       3386.48       324.32 o
 -17   3  10       4400.39       4174.99       318.98 o
 -15   3  10       3036.46       2891.24       258.42 o
 -13   3  10       8455.96       7964.04       344.29 o
 -11   3  10      22772.56      22005.00       650.66 o
  -9   3  10        171.08         19.82       137.07 o
  -7   3  10      23133.80      22127.71       488.78 o
  -5   3  10      70771.76      70031.76      1329.11 o
  -3   3  10        766.21        733.18        75.39 o
  -1   3  10      14428.48      13488.41       251.78 o
   1   3  10      12768.46      12463.40       282.87 o
   3   3  10        957.94        791.81        80.56 o
   5   3  10       8381.64       7891.95       273.42 o
   7   3  10       1380.53       1316.90       196.93 o
   9   3  10        851.47        719.57       186.90 o
  11   3  10       7550.15       7490.08       323.66 o
  13   3  10       6376.35       6148.09       751.82 o
  15   3  10         37.33        -22.77       259.26 o
 -18   4  10       3226.50       2761.03       306.47 o
 -16   4  10      14588.58      13703.86       522.18 o
 -14   4  10      31355.37      29903.65       872.37 o
 -12   4  10        328.01        238.74       159.53 o
 -10   4  10      56310.66      55287.34      1860.44 o
  -8   4  10      51701.06      50684.08      1175.00 o
  -6   4  10      16740.43      16806.68       367.55 o
  -4   4  10      61816.24      61557.57      1260.25 o
  -2   4  10      59034.93      63031.98      1886.55 o
   0   4  10       4743.60       4796.34       144.17 o
   2   4  10      57322.88      56975.28      1004.92 o
   4   4  10      25313.98      25783.00       573.41 o
   6   4  10        832.45        885.92       199.42 o
   8   4  10      25569.79      25675.25       995.36 o
  10   4  10      11620.58      11166.90       443.58 o
  12   4  10       3880.32       3567.84       253.83 o
  14   4  10      19614.28      18693.41       697.07 o
  16   4  10       5760.64       5297.20       358.80 o
 -19   5  10       9090.91       9641.06       522.15 o
 -17   5  10       9811.53       9815.94       451.53 o
 -15   5  10       8806.35       8136.13       383.57 o
 -13   5  10      28331.45      27504.30       809.92 o
 -11   5  10      17954.47      17953.97       554.14 o
  -9   5  10       8703.24       8903.54       380.08 o
  -7   5  10      52412.51      48479.78      1757.47 o
  -5   5  10      39724.45      38501.82       818.77 o
  -3   5  10       6254.22       6722.62       224.16 o
  -1   5  10      42656.95      42821.94       995.25 o
   1   5  10      18946.63      19262.63       396.93 o
   3   5  10       9925.81      10320.26       297.16 o
   5   5  10      31258.04      31143.45       745.96 o
   7   5  10       3478.45       3822.93       418.35 o
   9   5  10       2401.81       2946.89       197.10 o
  11   5  10      25108.47      24623.66       925.52 o
  13   5  10       7874.05       7081.28       331.96 o
  15   5  10       2604.99       2539.62       291.71 o
 -18   6  10       1851.97       2462.29       334.41 o
 -16   6  10       2532.51       2056.21       318.13 o
 -14   6  10        180.26        163.46       222.01 o
 -12   6  10       8621.55       8251.24       414.14 o
 -10   6  10       2901.49       2685.46       234.83 o
  -8   6  10       1978.51       2076.40       202.54 o
  -6   6  10      12574.76      12414.65       355.09 o
  -4   6  10      22634.74      22777.82       563.21 o
  -2   6  10       5594.62       5596.56       212.18 o
   0   6  10       8378.50       8539.78       233.25 o
   2   6  10      20239.14      23998.58      1441.10 o
   4   6  10        388.24        343.64        93.80 o
   6   6  10       1386.70       1760.65       160.03 o
   8   6  10       5625.51       5914.83       353.55 o
  10   6  10        573.95        545.26       302.43 o
  12   6  10       2675.38       2798.41       321.02 o
  14   6  10       2122.71       2327.84       282.62 o
 -17   7  10        859.41        619.11       284.29 o
 -15   7  10        213.01         -7.85       274.46 o
 -13   7  10        791.90       1145.13       285.40 o
 -11   7  10       3918.50       4884.70       362.05 o
  -9   7  10        409.45        788.48       232.01 o
  -7   7  10        257.61         76.02       152.61 o
  -5   7  10      20416.54      19547.35       982.85 o
  -3   7  10       4727.08       5197.97       361.20 o
  -1   7  10       3025.86       3462.56       235.50 o
   1   7  10       5206.78       7006.57       754.70 o
   3   7  10         47.05        -66.19        98.63 o
   5   7  10       6197.50       6619.67       226.05 o
   7   7  10        893.27       1506.71       175.78 o
   9   7  10        237.59        213.58       173.18 o
  11   7  10       1552.57       1533.76       237.55 o
  13   7  10       2701.02       2695.67       349.47 o
  15   7  10        424.90        467.73       317.59 o
 -16   8  10       7557.90       7319.90       650.03 o
 -14   8  10      14011.84      15176.12      1266.23 o
 -12   8  10        561.84        740.44       272.86 o
 -10   8  10      27520.15      29237.45      1480.35 o
  -8   8  10      15311.17      14608.89       889.79 o
  -6   8  10      13523.83      12452.00       606.51 o
  -4   8  10      18896.79      20333.57       858.27 o
  -2   8  10      18500.23      19470.28       795.04 o
   0   8  10       1409.83       1607.29       145.53 o
   2   8  10      36920.80      37438.45       783.40 o
   4   8  10      32458.01      32954.85       759.05 o
   6   8  10       1702.68       2121.39       502.60 o
   8   8  10      28335.48      27909.12       729.22 o
  10   8  10       8338.25       8687.80       402.86 o
  12   8  10       2395.70       2272.58       258.12 o
  14   8  10      11531.76      12002.37       942.65 o
 -15   9  10       7138.99       6770.97       600.88 o
 -13   9  10      10358.67      10719.55       571.39 o
 -11   9  10       8645.17       9831.45       550.04 o
  -9   9  10        911.26        480.06       256.81 o
  -7   9  10      22362.69      20191.34      1921.24 o
  -5   9  10      22094.79      21907.21       706.46 o
  -3   9  10       5271.56       5312.63       327.29 o
  -1   9  10      42248.13      40674.29       959.70 o
   1   9  10      16115.23      16057.02       438.04 o
   3   9  10      38335.57      36257.71       767.15 o
   5   9  10      40173.03      39221.96       979.90 o
   7   9  10      10829.92      13938.19       540.83 o
   9   9  10       9133.35       9779.25       405.32 o
  11   9  10      19403.73      19572.22       869.26 o
  13   9  10      10768.30      10893.14       852.66 o
 -14  10  10       7245.03       7071.85       403.38 o
 -12  10  10       4135.98       4369.18       357.30 o
 -10  10  10      10858.32      11223.49      1030.41 o
  -8  10  10       4576.25       4278.65       535.53 o
  -6  10  10      17046.55      16459.91      1263.41 o
  -4  10  10      10881.88      10381.84       424.38 o
  -2  10  10       3192.03       2851.31       194.84 o
   0  10  10       4971.27       4851.21       229.72 o
   2  10  10       9660.31       9822.97       584.83 o
   4  10  10       9389.63       8343.30       287.67 o
   6  10  10       5676.87       5624.72       220.15 o
   8  10  10      12605.53      12351.76       419.97 o
  10  10  10        907.80        551.21       262.81 o
  12  10  10      12904.34      13626.64       964.35 o
 -13  11  10         22.97       -118.76       298.69 o
 -11  11  10          1.36       -166.10       239.96 o
  -9  11  10        335.89        125.79       270.97 o
  -7  11  10        135.28        -57.23       216.39 o
  -5  11  10        272.70        -61.04       203.69 o
  -3  11  10        945.51       1087.39       173.19 o
  -1  11  10        400.41        455.75       161.83 o
   1  11  10        752.76       3358.87       686.03 o
   3  11  10       8722.80       8445.42       274.04 o
   5  11  10         33.37       -129.78       182.06 o
   7  11  10        104.40        238.57       156.86 o
   9  11  10       2099.66       2350.67       228.00 o
  11  11  10        125.46       -170.40       379.74 o
 -12  12  10       1948.37       1758.07       264.82 o
 -10  12  10       4906.33       4869.77       398.20 o
  -8  12  10      17475.93      18663.49      1181.92 o
  -6  12  10        312.61        320.35       228.88 o
  -4  12  10       8663.60       7437.19       390.93 o
  -2  12  10       6603.19       6406.83       339.25 o
   0  12  10        237.07        -60.56       166.44 o
   2  12  10      12519.65      12317.70       977.82 o
   4  12  10       1087.49       1005.60       170.27 o
   6  12  10       1211.71       1241.42       170.80 o
   8  12  10       3454.51       3428.29       246.08 o
 -11  13  10       7481.63       6955.78       453.86 o
  -9  13  10       6726.22       5706.33       656.73 o
  -7  13  10      13325.58      12328.59      2155.59 o
  -5  13  10       5592.32       5724.82       375.41 o
  -3  13  10       4858.91       4881.82       539.93 o
  -1  13  10       8390.82       8571.31       556.72 o
   1  13  10       8411.73       8188.83       567.08 o
   3  13  10       1884.21       1712.71       197.06 o
   5  13  10       9044.18       9319.48       408.19 o
   7  13  10       2991.83       3872.05       313.64 o
  -8  14  10       6836.55       6673.84       804.49 o
  -6  14  10       7782.93       6931.16       418.59 o
  -4  14  10      10769.58       9615.03       607.98 o
  -2  14  10       1529.68       1685.88       227.19 o
   0  14  10       6070.37       5953.46       468.47 o
   2  14  10       8217.88       8215.21       454.73 o
   4  14  10       6572.91       6074.74       327.23 o
  -5  15  10        294.62        915.57      1225.06 o
  -3  15  10       3031.02       3095.38       281.38 o
  -1  15  10       1802.97       2175.96       249.96 o
   1  15  10        801.13        905.92       387.56 o
 -19   1  11       2168.47       1903.23       313.04 o
 -17   1  11       1052.17        577.22       248.19 o
 -15   1  11       3715.46       3460.72       279.53 o
 -13   1  11      14738.48      13192.71       695.78 o
 -11   1  11        708.16        682.25       162.24 o
  -9   1  11      16486.51      16369.29       504.14 o
  -7   1  11      24758.07      24212.50       576.35 o
  -5   1  11       1553.18       1571.36        88.45 o
  -3   1  11      44730.71      45122.03       738.09 o
  -1   1  11      19451.79      18199.55       343.48 o
   1   1  11       9843.82       9920.50       218.73 o
   3   1  11      34702.44      42066.31      2059.78 o
   5   1  11      27758.20      28289.06       722.59 o
   7   1  11      10554.98      14905.18      1111.36 o
   9   1  11      12732.06      12902.91       439.20 o
  11   1  11       9014.29       8148.40       407.84 o
  13   1  11       1123.26       1648.80       296.59 o
  15   1  11       9860.11       9794.32       493.14 o
 -18   2  11       9772.18       8811.59       446.78 o
 -16   2  11      34702.36      30981.25       930.24 o
 -14   2  11       4478.04       3969.30       275.59 o
 -12   2  11      24577.70      25468.57       749.66 o
 -10   2  11      20499.49      20599.79       617.12 o
  -8   2  11       7410.95       7244.61       292.11 o
  -6   2  11      77020.27      77716.94      1643.43 o
  -4   2  11      53941.60      53520.25       911.53 o
  -2   2  11       6934.35       7380.23       177.05 o
   0   2  11      49637.53      50278.27       909.66 o
   2   2  11      57619.59      57676.11      1045.49 o
   4   2  11       1154.03       1214.03       123.03 o
   6   2  11      52380.27      52831.31      1415.51 o
  10   2  11      10513.19       9650.59       382.30 o
  12   2  11      27949.32      26442.86       838.28 o
  14   2  11       6197.77       5599.51       386.59 o
  16   2  11       5648.93       5512.20       402.76 o
 -19   3  11       5628.88       5372.79       381.33 o
 -17   3  11       4020.72       3486.49       310.26 o
 -15   3  11      15056.69      13798.68       514.04 o
 -13   3  11      25037.27      23856.42       745.61 o
 -11   3  11      13633.80      13343.59       456.48 o
  -9   3  11      29976.64      31257.69       867.64 o
  -7   3  11      41860.77      41405.64       900.69 o
  -5   3  11       6070.51       6449.11       217.06 o
  -3   3  11      36300.86      35294.50       638.05 o
  -1   3  11       8103.20       8047.70       205.75 o
   1   3  11       4067.11       4300.29       153.62 o
   3   3  11      50639.64      50890.06      1066.63 o
   5   3  11      16309.74      15998.14       440.40 o
   7   3  11       7126.70       7251.46       719.91 o
   9   3  11      23756.22      22799.48       712.09 o
  11   3  11      10108.95       9960.85       392.40 o
  13   3  11       4353.35       4293.76       338.06 o
  15   3  11      16702.33      16123.12       635.84 o
 -18   4  11       1501.57       1321.33       284.83 o
 -16   4  11       5040.41       5074.45       337.40 o
 -14   4  11         71.09       -197.66       197.66 o
 -12   4  11       3956.11       4047.22       255.16 o
 -10   4  11        239.56        370.23       150.02 o
  -8   4  11       7084.68       6927.58       285.00 o
  -6   4  11       5901.91       5881.51       232.85 o
  -4   4  11        296.51        532.94       100.99 o
  -2   4  11       6002.56       5804.34       185.83 o
   0   4  11       1235.60       1345.52       140.62 o
   2   4  11       4275.47       7053.68      1292.79 o
   4   4  11        136.55        399.80       118.02 o
   6   4  11       2310.46       2096.57       219.17 o
   8   4  11        463.28        474.39       178.05 o
  10   4  11       3251.94       3349.71       274.08 o
  12   4  11       3678.40       3448.72       263.62 o
  14   4  11        687.85        393.77       267.16 o
 -19   5  11       6469.38       6333.26       452.69 o
 -17   5  11        111.33        -53.27       278.23 o
 -15   5  11       5561.31       5356.83       376.62 o
 -13   5  11       5695.63       5317.15       341.65 o
 -11   5  11          7.21         34.60       190.94 o
  -9   5  11       5440.30       5152.62       292.04 o
  -7   5  11        478.76        494.30       157.67 o
  -5   5  11       6564.80       6244.45       286.14 o
  -3   5  11       2341.71       2989.81       294.50 o
  -1   5  11      17170.28      17282.14       434.51 o
   1   5  11       3482.43       4829.54       406.25 o
   3   5  11       9429.68      11237.07       427.48 o
   5   5  11      14306.98      14574.45       500.84 o
   7   5  11        292.06        778.19       260.67 o
   9   5  11      20746.88      20984.44       926.35 o
  11   5  11       1047.07       1256.81       238.43 o
  13   5  11        258.52        113.71       220.94 o
  15   5  11       2628.96       2705.42       330.16 o
 -18   6  11       9114.00       8861.77       539.57 o
 -16   6  11       7554.98       6749.52       426.48 o
 -14   6  11      11557.66      11286.12       611.59 o
 -12   6  11      13287.20      12936.23       642.12 o
 -10   6  11      30761.22      31809.09      1664.80 o
  -8   6  11       1482.62       1398.58       196.45 o
  -6   6  11      49118.96      45631.22      1535.98 o
  -4   6  11      29937.35      30840.93       837.88 o
  -2   6  11        648.32        757.94       120.14 o
   0   6  11      45601.45      45185.04       921.71 o
   2   6  11      10629.38      10503.06       276.50 o
   4   6  11      10994.56      10815.48       305.42 o
   6   6  11      27868.51      27498.96       843.58 o
   8   6  11      12675.30      13789.78       574.92 o
  10   6  11       1879.48       1342.84       265.77 o
  12   6  11      19289.17      18247.42       742.49 o
  14   6  11       7858.28       7696.44       416.37 o
 -17   7  11       1748.95       2047.91       355.93 o
 -15   7  11      22690.31      22338.65       985.68 o
 -13   7  11      24864.36      25417.20      1070.94 o
 -11   7  11       6037.79       6923.90       442.65 o
  -9   7  11      44897.46      45277.16      1723.02 o
  -7   7  11      19913.67      17326.83      1099.06 o
  -5   7  11      15782.93      16485.56       689.15 o
  -3   7  11      36690.32      37429.82      1006.93 o
  -1   7  11      22086.40      21790.00       546.36 o
   1   7  11       3680.47       4003.04       164.22 o
   3   7  11      45349.72      45325.42      1008.61 o
   5   7  11      17820.76      18513.78       462.83 o
   7   7  11       9507.61      10415.08       411.66 o
   9   7  11      29630.01      30565.32       943.21 o
  11   7  11       5042.57       4863.79       402.24 o
  13   7  11       8841.77       8399.70       543.27 o
 -16   8  11        354.70         75.31       289.36 o
 -14   8  11       4766.72       5276.36       431.41 o
 -12   8  11       9107.44       9326.44       641.09 o
 -10   8  11       2447.18       2776.90       378.78 o
  -8   8  11       2982.30       2814.61       254.26 o
  -6   8  11      11391.29      10108.91       487.91 o
  -4   8  11      10452.75      11693.42       555.26 o
  -2   8  11      11323.62      12599.27       370.06 o
   0   8  11       9442.16       9124.13       299.96 o
   2   8  11       2082.45       1672.29       269.51 o
   4   8  11      13872.35      13459.35       373.46 o
   6   8  11       4756.49       4855.38       401.03 o
   8   8  11       1849.98       2298.57       220.70 o
  10   8  11       4705.75       4262.60       292.08 o
  12   8  11       8493.12       8293.64       582.38 o
 -15   9  11        105.29        -55.45       249.27 o
 -13   9  11         69.19       -193.01       273.77 o
 -11   9  11       3906.38       4210.68       506.75 o
  -9   9  11         12.86       -250.20       250.20 o
  -7   9  11        265.42        716.48       298.83 o
  -5   9  11       1594.68       1594.19       279.21 o
  -3   9  11       9087.77       8872.12       533.38 o
  -1   9  11       5519.11       5608.31       242.02 o
   1   9  11        376.24       1564.56       387.12 o
   3   9  11       1283.21       1547.60       153.60 o
   5   9  11       3069.68       3223.18       195.63 o
   7   9  11        532.94        526.22       161.58 o
   9   9  11        111.40        122.67       197.05 o
  11   9  11        326.14        151.41       281.32 o
 -14  10  11        617.58        616.02       323.58 o
 -12  10  11       7146.60       7157.66       484.73 o
 -10  10  11       2045.25       2185.43       445.48 o
  -8  10  11        701.36       1171.62       342.87 o
  -6  10  11      13271.48      12310.54       975.82 o
  -4  10  11       9549.04       9202.48       468.77 o
  -2  10  11        901.62        482.74       158.77 o
   0  10  11      21495.98      19931.20       538.75 o
   2  10  11      21279.03      20350.25       478.85 o
   4  10  11        527.68        323.25       142.03 o
   6  10  11      24070.53      23586.77       574.37 o
   8  10  11       4855.66       5156.13       335.22 o
  10  10  11       1108.36        743.40       317.51 o
 -13  11  11      11604.71      12353.10       987.01 o
 -11  11  11       5560.80       5348.54       417.39 o
  -9  11  11      17185.80      16251.01       789.82 o
  -7  11  11      11242.90      10709.40       676.25 o
  -5  11  11      13941.41      14472.47       483.16 o
  -3  11  11      36474.04      33284.07      1093.12 o
  -1  11  11       9958.17       9216.22       339.52 o
   1  11  11       6128.28       6130.40       292.85 o
   3  11  11      23106.24      22939.31       583.03 o
   5  11  11       7427.17       7440.67       304.37 o
   7  11  11       2874.48       2256.44       200.27 o
   9  11  11      15852.25      16337.83       587.67 o
 -12  12  11       7885.43       6996.14       489.20 o
 -10  12  11       4502.77       3476.12       377.59 o
  -8  12  11       5517.52       5086.01       373.51 o
  -6  12  11       9906.77       9725.45       539.98 o
  -4  12  11       4399.88       4274.86       260.47 o
  -2  12  11       8041.40       8270.25       652.56 o
   0  12  11      13335.64      12779.16       520.99 o
   2  12  11        657.69        281.76       152.75 o
   4  12  11       9433.03       9383.49       343.27 o
   6  12  11       3476.66       3252.19       212.40 o
   8  12  11       2127.37       2361.94       239.15 o
  -9  13  11        519.43        670.74       340.12 o
  -7  13  11          4.59       -165.92       265.02 o
  -5  13  11       5956.47       5219.74       300.10 o
  -3  13  11        131.33        167.30       194.97 o
  -1  13  11         99.45        127.97       189.46 o
   1  13  11       2846.13       3010.85       233.54 o
   3  13  11        311.01        340.96       200.81 o
   5  13  11         59.79       -187.49       192.00 o
   7  13  11       1050.54       1257.00       253.95 o
  -6  14  11       3026.65       2782.06       328.79 o
  -4  14  11        229.13        -87.62       211.12 o
  -2  14  11         23.04        159.94       222.44 o
   0  14  11       1119.64       1253.43       223.67 o
   2  14  11       3182.86       3605.01       284.39 o
   4  14  11         42.75       -173.54       208.51 o
 -18   0  12       2996.31       2436.05       426.18 o
 -16   0  12      10074.24       8543.16       589.25 o
 -14   0  12      23319.44      21295.79       958.90 o
 -12   0  12      34321.03      32677.57      1313.65 o
 -10   0  12       6065.71       5727.97       397.20 o
  -8   0  12      47403.11      50547.78      1898.79 o
  -6   0  12      47113.07      48108.24      1800.42 o
  -4   0  12       3880.29       4437.54       414.20 o
  -2   0  12     100253.63     100828.88      2312.10 o
   0   0  12      15536.15      14395.05       518.21 o
   2   0  12      17855.83      16759.44       731.72 o
   4   0  12      78350.98      78187.99      2888.74 o
   6   0  12      53758.37      63228.99      2333.95 o
   8   0  12       8464.05      11721.41      1580.83 o
  10   0  12      59976.47      55867.68      3287.15 o
  12   0  12      11363.20      11150.71       728.62 o
  14   0  12        812.00        -75.97       429.67 o
 -19   1  12        381.83        -36.88       288.24 o
 -17   1  12       9903.20       9174.27       447.01 o
 -15   1  12      16836.84      15406.59       549.32 o
 -13   1  12       4445.56       3837.87       267.71 o
 -11   1  12      34064.26      36259.11      1885.95 o
  -9   1  12       6040.38       6023.69       467.60 o
  -7   1  12      12745.33      13890.67       443.91 o
  -5   1  12      40018.40      41471.25       869.04 o
  -3   1  12      18788.31      18710.54       341.11 o
  -1   1  12       3167.17       3483.14       137.16 o
   1   1  12      42628.23      52748.39      2448.77 o
   3   1  12      17408.75      24050.65      1322.09 o
   5   1  12        253.72        534.97       149.92 o
   7   1  12      34876.47      35319.56      1000.05 o
   9   1  12       7595.06       7508.89       335.78 o
  11   1  12       8016.89       7534.98       408.68 o
  13   1  12       8174.14       7598.84       440.40 o
  15   1  12       3204.41       3021.39       363.58 o
 -18   2  12         10.80       -261.66       261.66 o
 -16   2  12       4398.71       3941.58       323.04 o
 -14   2  12        429.29         30.24       198.71 o
 -12   2  12       1619.21       1543.01       204.90 o
 -10   2  12        228.34       1238.65       368.38 o
  -8   2  12       2174.48       2177.98       179.27 o
  -6   2  12        611.17        667.54        94.72 o
  -4   2  12       3537.04       3507.49       136.96 o
  -2   2  12       3600.39       3714.76       140.76 o
   0   2  12       2602.07       2569.87       177.86 o
   2   2  12       1404.41       1668.78       131.34 o
   4   2  12         30.38        243.95       136.69 o
   6   2  12       2819.04       2848.94       225.78 o
   8   2  12       6876.68       6283.84       333.03 o
  10   2  12        110.02        137.08       198.77 o
  12   2  12       2229.95       1990.94       321.40 o
  14   2  12         40.88       -295.34       295.34 o
 -19   3  12       3320.80       3344.26       348.61 o
 -17   3  12       7950.19       7133.81       400.63 o
 -15   3  12       4322.47       4048.51       305.28 o
 -13   3  12       1137.99        813.89       204.41 o
 -11   3  12       5500.08       5255.11       323.43 o
  -9   3  12      17838.72      18094.47       558.57 o
  -7   3  12       3350.59       3127.55       198.27 o
  -5   3  12      17492.61      17328.24       588.78 o
  -3   3  12       3110.39       3286.87       143.26 o
  -1   3  12        638.73        745.70        99.84 o
   1   3  12      19413.53      26284.73      1657.98 o
   3   3  12       1333.98       1653.96       204.55 o
   5   3  12       1131.57        950.11       150.85 o
   7   3  12       7764.58       8038.95       388.47 o
   9   3  12       4858.01       4780.07       313.49 o
  11   3  12        143.77       -182.23       203.70 o
  13   3  12       7713.48       8172.65       440.31 o
  15   3  12       2332.06       2403.07       349.95 o
 -18   4  12      10815.98      10479.68       493.44 o
 -16   4  12       2786.02       2457.15       288.56 o
 -14   4  12      36057.04      34898.12      1011.89 o
 -12   4  12      20301.57      19798.41       625.53 o
 -10   4  12       4761.87       4813.93       262.90 o
  -8   4  12      28898.46      29539.27       957.76 o
  -6   4  12      22650.03      23205.51       679.14 o
  -4   4  12       2631.84       2897.16       264.23 o
  -2   4  12      39429.09      39304.63       808.62 o
   0   4  12      18233.75      17941.43       456.45 o
   2   4  12       2817.08       2913.08       147.01 o
   4   4  12      52856.65      51994.00      1204.93 o
   6   4  12      16830.78      16610.89       467.74 o
   8   4  12       2873.74       3315.76       302.92 o
  10   4  12      30349.01      31470.84       940.78 o
  12   4  12       9412.28       8388.40       378.98 o
  14   4  12       4463.80       4177.68       365.71 o
 -17   5  12      14512.40      14077.75       653.11 o
 -15   5  12      13165.62      12293.33       565.36 o
 -13   5  12       5378.57       6166.70       370.46 o
 -11   5  12      17727.32      17703.39       829.97 o
  -9   5  12       8165.50       8757.37       484.65 o
  -7   5  12       1054.03        938.57       281.81 o
  -5   5  12      31101.01      31451.21       996.94 o
  -3   5  12      12742.38      14204.27       388.95 o
  -1   5  12       8982.46       8961.81       250.80 o
   1   5  12      34802.95      35704.27       747.31 o
   3   5  12      18884.99      20409.36       566.21 o
   5   5  12       6511.49       7121.93       425.60 o
   7   5  12      27991.74      28421.79       987.33 o
   9   5  12       9890.29       9449.12       474.97 o
  11   5  12       7531.30       7488.27       485.13 o
  13   5  12      17888.19      17256.75       646.85 o
 -18   6  12       1262.40        590.78       376.46 o
 -16   6  12       3077.36       2732.93       393.49 o
 -14   6  12       3935.19       3817.68       394.89 o
 -12   6  12       3953.72       4212.65       376.98 o
 -10   6  12       3393.08       3124.99       334.94 o
  -8   6  12       6663.14       6647.45       416.22 o
  -6   6  12       5369.93       5222.35       321.07 o
  -4   6  12       6686.41       7545.30       369.62 o
  -2   6  12       7799.36       7676.15       233.27 o
   0   6  12        623.85        510.88       116.31 o
   2   6  12       8195.49       8672.32       283.54 o
   4   6  12       7033.76       7058.91       275.29 o
   6   6  12        553.13        304.84       173.20 o
   8   6  12       4982.18       5245.33       308.33 o
  10   6  12       1377.17       1389.18       381.89 o
  12   6  12        121.41       -193.22       305.52 o
  14   6  12        576.04       -113.93       316.25 o
 -17   7  12        386.88        262.54       342.04 o
 -15   7  12        894.96        370.08       324.99 o
 -13   7  12          0.33       -195.58       283.69 o
 -11   7  12       1753.26       2149.35       317.11 o
  -9   7  12      15525.39      14848.09       688.66 o
  -7   7  12        843.59       1430.83       311.82 o
  -5   7  12       4574.07       4549.05       213.05 o
  -3   7  12        772.31        931.80       172.51 o
  -1   7  12        799.94        886.11       143.98 o
   1   7  12       2213.03       2653.84       209.16 o
   3   7  12        194.73        713.31       129.22 o
   5   7  12        639.77        397.17       170.51 o
   7   7  12       1670.72       1662.11       204.44 o
   9   7  12       2315.76       2603.77       253.56 o
  11   7  12          1.84        116.02       383.57 o
  13   7  12       2080.77       2021.93       399.37 o
 -16   8  12        245.88       -102.20       314.11 o
 -14   8  12      13984.11      14060.46       726.84 o
 -12   8  12      17262.76      17797.19       829.44 o
 -10   8  12       5532.92       4697.46       396.65 o
  -8   8  12      14716.73      14829.40       712.12 o
  -6   8  12      13958.51      13782.43       528.96 o
  -4   8  12       7904.52       9351.78       763.37 o
  -2   8  12      17888.72      17076.94       463.78 o
   0   8  12      18451.72      18094.96       477.03 o
   2   8  12       3767.75       3109.68       164.27 o
   4   8  12      29649.47      29083.75       682.36 o
   6   8  12       8229.55       8402.22       323.72 o
   8   8  12        852.63        705.77       202.46 o
  10   8  12      22932.89      22682.04       765.92 o
  12   8  12       3567.47       3544.73       405.78 o
 -15   9  12       3477.53       3497.86       384.44 o
 -13   9  12       6867.63       6925.00       496.39 o
 -11   9  12      10803.04      10857.94       615.09 o
  -9   9  12      25275.77      26963.80      1131.14 o
  -7   9  12       8939.86       7968.69       361.53 o
  -5   9  12      40004.15      38490.72      1281.20 o
  -3   9  12      18842.62      18744.08       583.61 o
  -1   9  12      14414.84      13794.52       406.21 o
   1   9  12      35961.80      35113.69       752.04 o
   3   9  12       8227.36       7868.27       281.33 o
   5   9  12      16502.27      16188.72       426.78 o
   7   9  12      14108.43      13235.68       426.72 o
   9   9  12       7519.88       8066.97       760.84 o
  11   9  12       5869.17       5526.14       594.50 o
 -14  10  12      10504.19      10163.31      1508.11 o
 -12  10  12       4210.84       3790.42       393.24 o
 -10  10  12       7532.42       7379.59       509.17 o
  -8  10  12      12799.34      11753.50       755.45 o
  -6  10  12       1360.37       1529.69       190.04 o
  -4  10  12      12481.11      11791.46       390.31 o
  -2  10  12       5026.67       4556.71       251.41 o
   0  10  12       4588.27       4022.56       221.37 o
   2  10  12       9726.93       9207.41       291.13 o
   4  10  12      17666.53      17118.53       496.11 o
   6  10  12       2386.81       2658.18       207.28 o
   8  10  12       8913.21       9283.76       415.46 o
  10  10  12       5778.12       6282.24       595.14 o
 -13  11  12       2236.45       2481.22       330.41 o
 -11  11  12         46.38        121.26       299.04 o
  -9  11  12          1.92       -304.99       304.99 o
  -7  11  12        931.63       1182.58       207.23 o
  -5  11  12       1166.04       1150.44       191.64 o
  -3  11  12         28.14        272.16       161.52 o
  -1  11  12       1928.51       2019.62       203.95 o
   1  11  12         57.95         19.08       143.83 o
   3  11  12        123.75       -109.13       150.10 o
   5  11  12       4947.11       5007.93       228.12 o
   7  11  12        785.70        743.19       209.74 o
   9  11  12         20.62       -249.55       249.55 o
 -10  12  12        256.10       -162.88       313.10 o
  -8  12  12       7282.09       6559.76       557.22 o
  -6  12  12       5447.83       4911.93       284.77 o
  -4  12  12         51.99         10.27       183.48 o
  -2  12  12      13862.42      12993.81       463.62 o
   0  12  12       1501.94       1559.87       199.44 o
   2  12  12       1154.94        877.23       176.12 o
   4  12  12       1389.72       1567.35       224.62 o
   6  12  12       1246.00        992.25       222.60 o
  -9  13  12       2417.94       2642.63       405.80 o
  -7  13  12       8147.40       7533.76       369.48 o
  -5  13  12       9295.18       9109.64       423.84 o
  -3  13  12       5523.05       5730.16       445.20 o
  -1  13  12       2762.55       2342.82       234.60 o
   1  13  12      10617.33       8976.44       368.27 o
   3  13  12       6238.82       6363.22       627.01 o
   5  13  12       2340.87       2496.65       213.94 o
  -6  14  12       4082.13       3603.71       300.67 o
  -4  14  12       6998.59       6728.57       348.42 o
  -2  14  12      10181.55       9611.04       393.61 o
   0  14  12       3906.86       3715.54       406.88 o
   2  14  12      11879.64      11811.49      1091.24 o
 -19   1  13       2686.81       2240.68       328.14 o
 -17   1  13       5461.14       5163.29       370.57 o
 -15   1  13       2005.58       1495.06       258.32 o
 -13   1  13      13702.62      12915.11       485.74 o
 -11   1  13       8679.25       9852.04       533.65 o
  -9   1  13       2385.92       2333.44       205.17 o
  -7   1  13      35094.51      34842.54       958.97 o
  -5   1  13      27449.78      28577.53       708.31 o
  -3   1  13       2875.23       3477.02       386.12 o
  -1   1  13      40231.48      40812.69       812.37 o
   1   1  13      22967.20      26953.58       775.97 o
   3   1  13       7161.95       6752.98       305.90 o
   5   1  13      17438.68      18040.41       525.97 o
   7   1  13       3857.99       4127.28       531.44 o
   9   1  13        197.62        -55.39       204.12 o
  11   1  13      11440.61      11330.28       512.99 o
  13   1  13       2211.63       1891.20       332.32 o
 -18   2  13       1190.97        467.52       290.60 o
 -16   2  13      16500.15      16651.03       604.25 o
 -14   2  13      15224.92      13951.13       518.79 o
 -12   2  13       4033.41       4262.94       274.67 o
 -10   2  13      48189.41      49608.32      1336.02 o
  -8   2  13      24774.82      25815.83       737.44 o
  -6   2  13      14950.06      16147.30       607.53 o
  -4   2  13      45722.94      48611.68      1016.69 o
  -2   2  13      24538.27      24987.43       558.05 o
   0   2  13       3146.36       3015.81       143.42 o
   2   2  13      57133.08      59687.91      1258.21 o
   4   2  13      14979.57      14395.34       440.79 o
   6   2  13       3362.66       3243.07       242.70 o
   8   2  13      23183.15      22739.01       731.61 o
  10   2  13       6934.54       6273.31       333.95 o
  12   2  13       5697.80       5596.48       393.19 o
  14   2  13      13999.59      13964.23       615.82 o
 -17   3  13       7330.14       6034.65       388.84 o
 -15   3  13      13626.64      12485.16       509.62 o
 -13   3  13      10369.78      10313.47       514.16 o
 -11   3  13      16876.87      17355.34       771.77 o
  -9   3  13       1589.68       2101.13       199.97 o
  -7   3  13      25841.15      27436.84       896.16 o
  -5   3  13      23076.21      23085.70       525.62 o
  -3   3  13       2800.47       5082.71       382.29 o
  -1   3  13      47846.18      48918.64      1115.91 o
   1   3  13      12091.14      12028.67       344.41 o
   3   3  13      30984.27      31939.64       779.64 o
   5   3  13      19201.21      19426.19       621.14 o
   7   3  13       3480.85       3350.01       420.59 o
   9   3  13       6142.99       5596.81       342.52 o
  11   3  13      22883.96      22187.08       663.87 o
  13   3  13       3736.78       3468.71       355.00 o
 -18   4  13         36.54       -266.10       309.64 o
 -16   4  13        532.29        361.62       289.22 o
 -14   4  13         44.56         13.83       266.36 o
 -12   4  13       1463.62       1605.79       261.85 o
 -10   4  13       2052.68       2156.18       240.11 o
  -8   4  13        298.00        181.39       183.47 o
  -6   4  13      15132.13      15012.04       454.40 o
  -4   4  13         77.52         44.62       101.24 o
  -2   4  13       2172.96       2029.16       141.97 o
   0   4  13       3493.99       3507.97       177.69 o
   2   4  13       9925.92      13275.68      2197.15 o
   4   4  13       2553.10       2412.88       196.48 o
   6   4  13       1547.36       1478.49       181.51 o
   8   4  13       5570.65       5971.51       324.69 o
  10   4  13        110.46        -91.23       234.71 o
  12   4  13       5634.29       5772.46       337.02 o
  14   4  13        103.61        -48.56       312.24 o
 -17   5  13       2974.97       3022.78       362.92 o
 -15   5  13        594.37        439.10       280.29 o
 -13   5  13       9136.70      10192.41       585.76 o
 -11   5  13       1921.93       1929.11       313.85 o
  -9   5  13       1114.54       1904.41       406.55 o
  -7   5  13       2335.78       2467.23       232.42 o
  -5   5  13      15838.43      16075.37       439.96 o
  -3   5  13        443.28        475.02       107.69 o
  -1   5  13       2797.51       3062.53       152.19 o
   1   5  13       6946.54       7426.57       287.49 o
   3   5  13       1140.39       1200.53       154.85 o
   5   5  13      21962.78      21504.05       700.89 o
   7   5  13       1232.44       1063.79       219.82 o
   9   5  13          7.33        -91.41       252.76 o
  11   5  13       6545.72       6541.23       450.09 o
  13   5  13       1473.53       1242.77       311.93 o
 -16   6  13       9950.73      10091.43       634.34 o
 -14   6  13      11111.65      11251.05       655.97 o
 -12   6  13       2186.99       2364.38       342.03 o
 -10   6  13      23117.76      24499.25      1028.94 o
  -8   6  13      22703.66      22656.31       949.69 o
  -6   6  13       1951.29       2057.50       168.82 o
  -4   6  13      48563.38      49642.67      1231.45 o
  -2   6  13       8658.98       9112.18       446.78 o
   0   6  13       3909.24       3785.98       190.19 o
   2   6  13      21153.46      22257.02       543.68 o
   4   6  13       6446.17       7019.40       284.54 o
   6   6  13       5876.61       5946.01       317.90 o
   8   6  13      15681.35      15011.39       560.85 o
  10   6  13       8163.17       7734.39       509.49 o
  12   6  13       1475.15        671.73       635.35 o
 -17   7  13      10750.41      12310.63       957.33 o
 -15   7  13       3387.62       3212.15       420.87 o
 -13   7  13      33033.72      33040.07      1492.16 o
 -11   7  13       6706.97       7345.58       494.83 o
  -9   7  13      13015.33      13209.15       669.58 o
  -7   7  13      26997.14      26658.86      1560.01 o
  -5   7  13      15317.89      15800.34       444.28 o
  -3   7  13      19297.12      20423.19       665.33 o
  -1   7  13      27515.62      26751.92       588.14 o
   1   7  13      11838.89      11784.95       315.29 o
   3   7  13      10519.74       9656.99       335.32 o
   5   7  13      36750.05      36278.16      1092.10 o
   7   7  13       2695.45       3134.36       260.23 o
   9   7  13       4889.98       4319.04       303.52 o
  11   7  13      12443.35      11205.71       653.21 o
 -16   8  13        752.03        451.67       357.45 o
 -14   8  13       1283.84        638.10       538.34 o
 -12   8  13       5267.85       6676.22       490.74 o
 -10   8  13       3204.12       2805.95       352.87 o
  -8   8  13       8824.48       8539.02       743.21 o
  -6   8  13       8360.61       7997.59       304.74 o
  -4   8  13      19398.53      18050.64       552.30 o
  -2   8  13       1694.15       1434.81       179.83 o
   0   8  13      11214.19      11591.07       380.47 o
   2   8  13       7243.08       6547.62       252.26 o
   4   8  13       1598.04       1659.74       157.35 o
   6   8  13       8595.86       8695.44       620.90 o
   8   8  13       3851.02       3664.83       277.87 o
  10   8  13       1069.40        723.27       297.77 o
 -15   9  13         35.66       -323.47       323.47 o
 -13   9  13        207.56        170.65       573.76 o
 -11   9  13        684.85        629.82       326.68 o
  -9   9  13         22.67       -284.96       284.96 o
  -7   9  13       5801.19       4802.16       334.73 o
  -5   9  13       1134.11       1362.37       178.34 o
  -3   9  13       3916.91       4514.33       251.99 o
  -1   9  13       1330.42       1122.24       148.36 o
   1   9  13        316.76        183.19       130.00 o
   3   9  13        679.43       1016.08       164.86 o
   5   9  13         83.19         22.37       138.58 o
   7   9  13        847.60        904.74       210.86 o
   9   9  13       1772.45       2058.96       313.22 o
 -14  10  13       3043.64       2602.28       381.07 o
 -12  10  13       2519.34       2022.76       369.77 o
 -10  10  13       6574.52       6308.91       496.28 o
  -8  10  13       5622.03       5455.77       461.94 o
  -6  10  13       1605.09       1575.88       264.23 o
  -4  10  13      18514.72      16561.82       485.59 o
  -2  10  13       9151.22       9005.59       387.75 o
   0  10  13        509.16        412.13       142.72 o
   2  10  13      22948.11      20687.51       536.44 o
   4  10  13       3712.62       3716.30       243.10 o
   6  10  13       1770.79       1452.74       194.90 o
   8  10  13       6864.24       6761.73       441.06 o
 -11  11  13       6649.63       6278.67       490.70 o
  -9  11  13       6444.96       6059.53       494.35 o
  -7  11  13      18733.89      18311.55       906.85 o
  -5  11  13       5889.25       5767.30       289.47 o
  -3  11  13       6304.91       5746.18       337.78 o
  -1  11  13      12900.70      12713.52       415.70 o
   1  11  13       7155.49       7317.36       409.87 o
   3  11  13       9732.24       8972.48       341.50 o
   5  11  13      19546.01      18368.66       558.15 o
   7  11  13       4840.74       5130.03       617.97 o
 -10  12  13       2583.98       1915.19       395.69 o
  -8  12  13       1475.02       1408.39       382.48 o
  -6  12  13       5495.52       5395.64       309.27 o
  -4  12  13      11071.42      10813.82       435.37 o
  -2  12  13       2344.14       2460.23       227.30 o
   0  12  13       6062.66       5790.35       255.47 o
   2  12  13       8425.94       7913.49       361.56 o
   4  12  13       5259.27       4402.85       297.78 o
   6  12  13       9073.23       9137.44       426.32 o
  -7  13  13         43.49       -131.97       357.75 o
  -5  13  13         21.75       -245.68       291.80 o
  -3  13  13       4724.87       5251.64       449.27 o
  -1  13  13        421.10        541.87       266.01 o
   1  13  13       1050.66       1224.75       261.99 o
   3  13  13       2088.98       2252.01       251.99 o
 -18   0  14       5981.18       5583.63       573.77 o
 -16   0  14      11177.07      10236.59       849.79 o
 -14   0  14      14069.47      12538.50       712.77 o
 -12   0  14      20577.05      22503.20       996.22 o
 -10   0  14      32081.68      32115.14      1648.52 o
  -8   0  14       3587.66       3933.21       342.34 o
  -6   0  14     109043.23     113476.21      4118.01 o
  -4   0  14      57666.24      58149.68      2158.50 o
  -2   0  14      10451.89      11069.37       752.82 o
   0   0  14      74788.55      76251.46      2831.08 o
   2   0  14      28072.33      30654.31      1590.44 o
   4   0  14      18186.62      20389.89       915.69 o
   6   0  14      18691.00      20942.42       785.18 o
   8   0  14       2728.42       3065.32       339.19 o
  10   0  14       3870.20       4309.13      1264.95 o
  12   0  14      12508.55      12467.10       818.78 o
  14   0  14       2877.41       2756.53       872.77 o
 -17   1  14        260.34          3.82       267.93 o
 -15   1  14      18808.94      17698.48       632.43 o
 -13   1  14       6963.87       7087.87       365.25 o
 -11   1  14       6169.71       6775.52       334.94 o
  -9   1  14      28214.23      28534.79       819.69 o
  -7   1  14      14260.54      15686.42       707.38 o
  -5   1  14      28551.04      29747.78       954.57 o
  -3   1  14      22441.96      23738.45       593.79 o
  -1   1  14      12408.26      11358.77       434.71 o
   1   1  14       1020.89        910.34       177.48 o
   3   1  14      25355.10      26086.16       770.75 o
   5   1  14       6421.58       6499.31       294.66 o
   7   1  14       2879.48       2872.39       271.73 o
   9   1  14      10634.19      10498.95       424.90 o
  11   1  14       3200.41       2767.47       330.48 o
  13   1  14       6476.86       6446.61       449.95 o
 -18   2  14         22.30       -228.94       293.92 o
 -16   2  14         42.40        154.93       268.14 o
 -14   2  14       1512.72       1673.50       259.15 o
 -12   2  14         88.14       -103.14       203.67 o
 -10   2  14         36.61         43.80       180.67 o
  -8   2  14        415.56        289.23       165.06 o
  -6   2  14      11327.10      11545.14       459.57 o
  -4   2  14        295.01        254.48       122.30 o
  -2   2  14       1781.64       3013.47       195.02 o
   0   2  14        786.13        675.11       130.50 o
   2   2  14        692.26        620.70       154.91 o
   4   2  14       2832.09       3195.45       218.59 o
   6   2  14        651.83        870.15       213.90 o
   8   2  14       1197.11       1290.82       253.87 o
  10   2  14        294.71       -226.23       226.23 o
  12   2  14       1357.46        677.09       304.14 o
  14   2  14        151.64        355.63       363.72 o
 -17   3  14        915.05        663.50       292.69 o
 -15   3  14       1937.05       1933.49       284.94 o
 -13   3  14      10194.48      10262.82       438.70 o
 -11   3  14         41.97       -121.20       224.74 o
  -9   3  14       7032.63       7530.28       383.33 o
  -7   3  14       1999.92       2400.59       294.11 o
  -5   3  14        937.01        933.94       135.62 o
  -3   3  14      14239.83      14325.47       412.68 o
  -1   3  14       2483.00       2834.00       224.31 o
   1   3  14       2637.12       2613.87       185.99 o
   3   3  14       8715.19       9972.39       393.35 o
   5   3  14       9258.50       9418.43       395.54 o
   7   3  14       1476.58       1444.96       240.29 o
   9   3  14       6900.63       6794.48       382.23 o
  11   3  14       2487.44       2124.19       274.58 o
  13   3  14         78.06       -300.25       300.25 o
 -18   4  14       9404.84       9066.02       547.65 o
 -16   4  14      14687.62      13736.60       644.85 o
 -14   4  14       3930.03       3596.04       353.47 o
 -12   4  14      24162.09      24688.88       873.68 o
 -10   4  14       8856.50      10076.38       567.86 o
  -8   4  14       3504.34       3238.84       330.38 o
  -6   4  14      27685.90      27966.35      1879.13 o
  -4   4  14      13175.00      13744.12       391.44 o
  -2   4  14       6365.13       6486.68       299.11 o
   0   4  14      44624.28      45071.25      1158.79 o
   2   4  14      18044.81      18771.09       543.32 o
   4   4  14       8742.07       8707.66       355.19 o
   6   4  14      46689.45      46507.89      1484.32 o
   8   4  14       8647.20       8579.26       472.79 o
  10   4  14       6499.36       6080.48       444.92 o
  12   4  14      16943.51      16242.30       644.40 o
 -17   5  14       1961.99       2287.14       430.58 o
 -15   5  14      10681.40      11407.23       680.48 o
 -13   5  14       7792.51       8072.24       540.07 o
 -11   5  14       4079.77       4965.18       422.23 o
  -9   5  14      21745.08      21586.81       996.26 o
  -7   5  14      10897.39      10960.08       674.92 o
  -5   5  14      12616.58      14067.82       359.52 o
  -3   5  14      36876.21      36310.64       767.59 o
  -1   5  14       7085.96       7312.38       261.22 o
   1   5  14       4708.60       5415.63       249.40 o
   3   5  14      38251.98      38094.77       996.19 o
   5   5  14      11012.20      11356.23       583.88 o
   7   5  14      11283.80      10631.46       457.78 o
   9   5  14      18712.02      17640.86       833.58 o
  11   5  14       5267.75       5345.39       438.82 o
  13   5  14       6304.01       4987.05       779.91 o
 -16   6  14        968.95        717.03       389.08 o
 -14   6  14       6847.95       6383.61       517.74 o
 -12   6  14       9055.28       8675.65       552.11 o
 -10   6  14       1754.55       1686.42       320.28 o
  -8   6  14       1596.94       1545.19       301.68 o
  -6   6  14       4170.09       4180.13       312.94 o
  -4   6  14       1204.84       1210.65       136.35 o
  -2   6  14       1561.94       1752.74       160.43 o
   0   6  14       2084.67       2177.15       148.83 o
   2   6  14        413.12        344.21       147.57 o
   4   6  14       6189.92       6263.93       326.82 o
   6   6  14       1617.77       1856.16       231.94 o
   8   6  14        292.75       -156.50       212.19 o
  10   6  14       2884.33       2653.93       570.89 o
  12   6  14       2773.64       2201.42       428.94 o
 -15   7  14        376.61        162.06       356.59 o
 -13   7  14       2820.92       2786.91       675.24 o
 -11   7  14         15.04        -46.86       299.49 o
  -9   7  14        626.38        278.01       295.01 o
  -7   7  14        321.02        594.58       275.00 o
  -5   7  14        574.62        556.38       155.54 o
  -3   7  14       5721.08       6164.97       259.05 o
  -1   7  14       1729.40       1578.39       142.35 o
   1   7  14         59.71         83.26       130.44 o
   3   7  14       4752.34       4591.53       239.14 o
   5   7  14        587.33        488.93       197.81 o
   7   7  14          1.97       -170.23       205.83 o
   9   7  14        653.23        367.39       242.09 o
  11   7  14        413.83         45.19       330.75 o
 -14   8  14        928.84        371.02       373.55 o
 -12   8  14      16336.62      17071.98       847.35 o
 -10   8  14       5718.74       5361.80       458.58 o
  -8   8  14       8101.78       8050.57       527.30 o
  -6   8  14      20088.43      18946.79       783.73 o
  -4   8  14      18560.59      18563.68       513.08 o
  -2   8  14       7102.03       8175.79       894.16 o
   0   8  14      25967.68      23768.80       543.33 o
   2   8  14       9098.96       8916.54       331.91 o
   4   8  14        759.74        248.45       165.99 o
   6   8  14      23401.27      23641.59       777.81 o
   8   8  14        806.60        805.18       294.60 o
  10   8  14       2976.13       2430.88       360.41 o
 -13   9  14      15386.21      15624.35       821.94 o
 -11   9  14       8650.22       8358.00       569.67 o
  -9   9  14      26973.85      26642.68      1151.07 o
  -7   9  14      12104.24      12190.13       660.21 o
  -5   9  14       9764.46       9410.72       533.41 o
  -3   9  14      40352.55      38478.12       930.42 o
  -1   9  14       3797.31       3506.21       205.17 o
   1   9  14      12692.13      12292.46       369.83 o
   3   9  14      14570.28      14102.80       642.25 o
   5   9  14       4539.65       4817.26       368.85 o
   7   9  14       5731.74       5324.03       593.75 o
   9   9  14       9605.05       9565.28       572.84 o
 -12  10  14      10887.92       9983.39       823.30 o
 -10  10  14        993.16        759.58       360.57 o
  -8  10  14      12210.62      13079.39      1392.60 o
  -6  10  14       3875.41       3805.48       261.56 o
  -4  10  14       4103.95       3664.11       237.00 o
  -2  10  14      14452.37      14675.03       481.96 o
   0  10  14       7120.23       6666.89       253.78 o
   2  10  14       2168.59       2243.02       203.25 o
   4  10  14       5137.25       4949.79       231.67 o
   6  10  14       6101.94       5365.95       396.68 o
   8  10  14        520.48        250.28       273.15 o
 -11  11  14       2583.79       3208.91       719.91 o
  -9  11  14         16.07       -119.83       406.87 o
  -7  11  14        602.81        689.73       279.52 o
  -5  11  14        240.82        180.05       182.38 o
  -3  11  14          1.13        107.82       177.96 o
  -1  11  14       1450.64       1484.76       202.31 o
   1  11  14       2117.28       2566.27       307.69 o
   3  11  14       1766.74       1660.36       242.27 o
   5  11  14        201.47         84.60       177.65 o
   7  11  14       1133.88       1495.08       624.82 o
  -8  12  14         41.86       -371.56       371.56 o
  -6  12  14       9586.50       8225.63       570.07 o
  -4  12  14        580.19        311.59       187.68 o
  -2  12  14        110.92        421.49       197.18 o
   0  12  14       4283.68       3737.73       272.62 o
   2  12  14       1535.10       1449.07       238.24 o
   4  12  14       1904.53       2164.66       221.53 o
  -5  13  14       3863.50       3440.43       274.66 o
  -3  13  14       8123.77       7090.52       340.05 o
  -1  13  14       4813.91       4798.81       288.11 o
   1  13  14       3997.68       3822.76       286.06 o
 -17   1  15       4375.22       4344.68       374.23 o
 -15   1  15       5361.39       5216.85       367.37 o
 -13   1  15       6267.00       6188.39       350.05 o
 -11   1  15      14292.81      16244.52      1418.36 o
  -9   1  15      11633.92      12086.46       447.54 o
  -7   1  15       1915.80       2025.00       239.47 o
  -5   1  15      29434.71      31969.61      1028.60 o
  -3   1  15       3781.00       4129.70       269.31 o
  -1   1  15       7802.08       8528.91       345.45 o
   1   1  15      17195.36      17438.76       573.57 o
   3   1  15       2071.11       2021.12       198.44 o
   5   1  15       3350.27       3298.63       246.08 o
   7   1  15      13116.84      13278.49       474.97 o
   9   1  15       3255.50       3262.73       293.02 o
  11   1  15       1573.00       1284.60       328.84 o
  13   1  15       6880.59       5902.14       452.03 o
 -18   2  15       6063.48       5219.70       413.82 o
 -16   2  15       4327.73       3481.95       342.72 o
 -14   2  15      32759.26      32341.74       975.11 o
 -12   2  15      13135.51      13006.60       501.40 o
 -10   2  15       9010.47       9333.30       787.79 o
  -8   2  15      17808.68      18551.82       672.65 o
  -6   2  15       7330.38       7934.01       468.88 o
  -4   2  15       9005.12       9778.70       422.99 o
  -2   2  15      24659.28      24686.86       618.28 o
   0   2  15      10082.79       9430.04       350.91 o
   2   2  15       4375.27       4413.83       309.31 o
   4   2  15      47759.04      48457.57      1198.91 o
   6   2  15       6465.40       6384.16       441.25 o
   8   2  15       7283.90       7574.62       407.84 o
  10   2  15      31432.41      31851.84       993.88 o
  12   2  15       4944.90       4759.30       413.40 o
 -17   3  15       4495.91       4237.92       470.96 o
 -15   3  15       6656.61       6488.81       456.72 o
 -13   3  15       7074.74       7114.95       438.55 o
 -11   3  15      17169.14      17173.19       669.25 o
  -9   3  15       9037.07       8717.55       535.33 o
  -7   3  15        587.35        677.00       260.06 o
  -5   3  15      40559.37      40107.91      2255.49 o
  -3   3  15       5872.00       6210.77       243.95 o
  -1   3  15      11759.07      11109.83       373.17 o
   1   3  15      21836.19      22282.79       633.40 o
   3   3  15       9965.11      10927.99       546.90 o
   5   3  15      14654.69      14084.83       594.44 o
   7   3  15      21424.21      21274.14       709.71 o
   9   3  15       7691.38       7454.14       414.17 o
  11   3  15       9040.15       8500.04       417.76 o
 -16   4  15        133.46         70.14       320.47 o
 -14   4  15       5837.46       5663.65       866.06 o
 -12   4  15        532.48        499.34       330.28 o
 -10   4  15       4887.31       5339.57       438.93 o
  -8   4  15        212.69        294.09       272.52 o
  -6   4  15       1088.16       1421.35       288.48 o
  -4   4  15       4142.39       4438.09       227.01 o
  -2   4  15       1741.96       1591.75       151.73 o
   0   4  15       2173.41       2175.97       188.62 o
   2   4  15       1785.22       1816.87       184.43 o
   4   4  15       4812.31       4450.96       359.08 o
   6   4  15         17.91       -168.78       234.71 o
   8   4  15       5128.44       5220.51       488.18 o
  10   4  15        964.45        672.67       355.46 o
  12   4  15        250.92        421.84       308.08 o
 -15   5  15        604.01        145.33       375.45 o
 -13   5  15        525.74         77.41       381.66 o
 -11   5  15       4243.76       4507.56       427.75 o
  -9   5  15       2076.95       2067.72       332.82 o
  -7   5  15        165.65         69.98       251.66 o
  -5   5  15       2947.77       2987.46       199.82 o
  -3   5  15       8253.62       8321.21       287.66 o
  -1   5  15        393.13        389.53       150.72 o
   1   5  15      15932.95      15842.75       486.28 o
   3   5  15       2302.81       2373.70       236.05 o
   5   5  15         10.76         29.43       218.74 o
   7   5  15      11194.24      12089.98       815.01 o
   9   5  15        185.70        171.59       329.81 o
  11   5  15       1317.47        790.41       356.02 o
 -16   6  15       4110.04       3671.06       482.04 o
 -14   6  15       6331.90       5503.66       543.76 o
 -12   6  15      14608.42      15826.12      1043.17 o
 -10   6  15        545.90        490.03       305.44 o
  -8   6  15      23386.44      24701.51      1558.21 o
  -6   6  15       7296.95       7509.25       385.47 o
  -4   6  15       2997.08       3388.34       184.91 o
  -2   6  15      28397.56      28685.70       789.44 o
   0   6  15       4013.94       4035.53       232.19 o
   2   6  15      10426.20      10076.60       364.18 o
   4   6  15      19206.78      18835.04       645.92 o
   6   6  15      12910.34      12543.43       522.34 o
   8   6  15       2332.59       1880.16       346.17 o
  10   6  15      15044.12      14342.68       775.44 o
 -15   7  15       5927.17       5617.40       526.83 o
 -13   7  15       5900.38       5339.39       500.43 o
 -11   7  15      15538.86      16671.37       814.11 o
  -9   7  15       7406.52       7435.55       514.44 o
  -7   7  15      16181.87      16926.75       796.91 o
  -5   7  15      14597.76      15291.68       398.80 o
  -3   7  15      14512.58      14683.31       800.65 o
  -1   7  15      10766.99      10209.47       307.71 o
   1   7  15      24538.43      24610.52       791.01 o
   3   7  15       4482.98       4932.26       259.97 o
   5   7  15       5822.73       6211.94       347.12 o
   7   7  15      18877.13      18524.85       671.02 o
   9   7  15       2413.94       2478.07       366.73 o
 -14   8  15       2880.67       2379.91       603.12 o
 -12   8  15       7618.92       7318.98       983.50 o
 -10   8  15       4638.24       5156.93       657.69 o
  -8   8  15       8243.28       8736.98       559.91 o
  -6   8  15       1385.86       2087.28       263.79 o
  -4   8  15       9169.14       9507.61       352.30 o
  -2   8  15       7490.49       7235.79       258.79 o
   0   8  15        286.41        109.00       145.15 o
   2   8  15      10127.49       9725.72       353.29 o
   4   8  15       3341.98       3131.46       227.67 o
   6   8  15       1604.00       1721.33       247.23 o
   8   8  15       3821.50       3610.25       632.16 o
 -13   9  15         91.79         -4.44       387.40 o
 -11   9  15       1218.18       1051.45       531.64 o
  -9   9  15        858.09        255.90       342.72 o
  -7   9  15       2694.92       2969.11       384.01 o
  -5   9  15       1409.99       1418.93       197.13 o
  -3   9  15         14.20         20.44       141.76 o
  -1   9  15        191.84        264.67       148.61 o
   1   9  15        315.15         12.53       164.72 o
   3   9  15        515.04        294.34       153.84 o
   5   9  15       1270.74       1622.36       245.04 o
   7   9  15       1195.21       1039.15       309.58 o
 -12  10  15       5208.80       4904.94       502.81 o
 -10  10  15       1752.66       1801.94       403.61 o
  -8  10  15      13023.03      12160.40       819.47 o
  -6  10  15       7594.25       7196.24       419.26 o
  -4  10  15       1489.87       1350.00       223.78 o
  -2  10  15      11412.50      11823.77       399.64 o
   0  10  15       2758.84       2902.64       212.27 o
   2  10  15       1063.13        749.19       188.48 o
   4  10  15       9723.57       9409.31       373.71 o
   6  10  15       1439.19       1327.34       308.10 o
  -9  11  15       3648.26       2933.68       435.52 o
  -7  11  15       5209.23       4499.85       380.46 o
  -5  11  15      14351.35      13346.04       473.03 o
  -3  11  15       7143.29       6973.34       314.98 o
  -1  11  15       6260.75       5806.82       364.67 o
   1  11  15      11508.97      10911.59       474.96 o
   3  11  15       7351.29       7532.45       386.78 o
   5  11  15       6097.22       6036.03       362.09 o
  -6  12  15       3567.14       3493.36       392.83 o
  -4  12  15       4718.61       4473.78       283.09 o
  -2  12  15       7043.83       6684.21       399.86 o
   0  12  15        991.83        468.74       210.08 o
   2  12  15       9889.79      10931.71       607.05 o
 -16   0  16      10849.43      11812.99       766.73 o
 -14   0  16      15830.14      16576.72       882.69 o
 -12   0  16       4075.96       4928.13       470.01 o
 -10   0  16      46327.63      50822.85      2021.24 o
  -8   0  16      20036.09      20833.38       924.69 o
  -6   0  16       4842.65       5619.53       562.91 o
   0   0  16      10770.19      10004.10       751.82 o
   2   0  16      14638.36      16043.95      1104.76 o
   4   0  16      12186.62      13356.60       732.47 o
   6   0  16       3759.17       4310.22       660.16 o
   8   0  16       4318.56       4311.13       502.06 o
  10   0  16       4006.06       3923.82      1209.11 o
  12   0  16       4270.65       4955.95       616.62 o
 -17   1  16       4067.08       4012.47       380.37 o
 -15   1  16       2704.48       3107.53       327.96 o
 -13   1  16      21384.98      21491.28       717.00 o
 -11   1  16       1777.29       1626.99       249.96 o
  -9   1  16       5784.68       6209.01       374.21 o
  -7   1  16       6496.36       7432.44       382.03 o
  -5   1  16      12655.45      13883.20       913.29 o
  -1   1  16      15058.57      17121.53      1098.38 o
   1   1  16      12862.05      13163.71       554.68 o
   3   1  16       9252.91       8880.73       356.35 o
   5   1  16      23779.89      24773.69       707.22 o
   7   1  16        340.02        320.48       220.07 o
   9   1  16       2681.90       2730.82       299.94 o
  11   1  16       5467.68       5388.43       431.24 o
 -16   2  16         81.65       -203.17       327.33 o
 -14   2  16         91.19       -115.56       287.62 o
 -12   2  16         17.04       -307.60       307.60 o
 -10   2  16         61.06        -13.03       233.69 o
  -8   2  16         60.82        211.53       280.74 o
  -6   2  16        900.25       1039.10       265.57 o
  -4   2  16       2058.42       2996.44       441.65 o
  -2   2  16        413.35        270.14       175.32 o
   0   2  16       3426.51       3235.99       341.33 o
   2   2  16         16.64       -159.65       215.14 o
   4   2  16       1399.08       1854.21       278.40 o
   6   2  16        303.76         95.74       239.73 o
   8   2  16         22.96         95.23       269.03 o
  10   2  16         73.91        202.47       268.83 o
  12   2  16        206.84       -214.22       337.28 o
 -17   3  16       2002.77       1661.59       370.82 o
 -15   3  16       1379.98       1233.57       342.82 o
 -13   3  16       4667.06       4593.52       391.38 o
 -11   3  16       5210.92       5694.54       472.86 o
  -9   3  16        916.13       1009.63       370.49 o
  -7   3  16      13255.31      13778.19       687.82 o
  -5   3  16       2528.54       2899.32       318.04 o
  -3   3  16         56.72        224.75       273.48 o
  -1   3  16       8811.74       9999.51       367.36 o
   1   3  16       1402.40       1306.29       220.21 o
   3   3  16        309.57        405.56       260.01 o
   5   3  16       6369.98       7082.80       429.74 o
   7   3  16       3507.72       3025.84       372.93 o
   9   3  16        538.24        438.55       330.30 o
  11   3  16      10498.27       9852.12       517.97 o
 -16   4  16      13906.66      14509.39       824.48 o
 -14   4  16       3821.45       4575.04       501.48 o
 -12   4  16       5232.44       6034.63       497.16 o
 -10   4  16      17298.86      18567.39       874.12 o
  -8   4  16      10631.86      10996.69       601.41 o
  -6   4  16      10926.63      11091.91       592.38 o
  -4   4  16      32397.96      34411.21      1114.25 o
  -2   4  16      14021.44      14710.79       468.76 o
   0   4  16       7780.01       7540.69       315.82 o
   2   4  16      34920.51      36077.04      1200.37 o
   4   4  16       8267.07       8408.83       524.56 o
   6   4  16      10478.18      10509.40       621.86 o
   8   4  16      21411.87      21283.56       838.64 o
  10   4  16       5593.45       5259.87       452.86 o
 -15   5  16       3878.17       3834.23       484.10 o
 -13   5  16      15036.75      15873.83       839.98 o
 -11   5  16      10791.06      11078.90       651.61 o
  -9   5  16       8286.01       8474.24       547.86 o
  -7   5  16      22938.01      23817.65      1024.86 o
  -5   5  16       6557.48       6839.02       372.84 o
  -3   5  16      10888.32      11172.56       359.35 o
  -1   5  16      19723.99      20307.83       682.65 o
   1   5  16       6938.24       7292.65       314.13 o
   3   5  16      18831.13      18212.58       653.24 o
   5   5  16      18421.07      19476.63       690.75 o
   7   5  16       4558.16       4425.95       440.28 o
   9   5  16       5011.22       4091.78       467.65 o
 -14   6  16        521.23        275.68       381.87 o
 -12   6  16       1178.74       1707.02       384.13 o
 -10   6  16        622.02        222.00       322.72 o
  -8   6  16       1110.55       1263.63       327.59 o
  -6   6  16       3056.78       3449.78       372.95 o
  -4   6  16       5513.85       5556.19       313.83 o
  -2   6  16        844.94        921.23       183.02 o
   0   6  16       4281.99       4209.15       282.26 o
   2   6  16       2976.27       2961.44       223.70 o
   4   6  16       1643.58       1702.97       305.72 o
   6   6  16       6410.03       6247.57       376.61 o
   8   6  16       1721.67       1878.53       361.36 o
  10   6  16       2504.10       2713.31       434.43 o
 -13   7  16         55.55       -163.64       358.69 o
 -11   7  16        622.35        939.26       365.54 o
  -9   7  16        563.69        443.01       323.80 o
  -7   7  16       3885.44       4050.69       404.23 o
  -5   7  16        441.93        352.77       169.21 o
  -3   7  16        487.73        631.55       149.77 o
  -1   7  16       4510.03       4463.57       261.66 o
   1   7  16         20.67        138.20       193.16 o
   3   7  16         34.18         13.96       173.36 o
   5   7  16        481.93        163.55       219.71 o
   7   7  16        602.95        509.78       249.18 o
   9   7  16        180.39        -36.34       332.84 o
 -12   8  16       8415.02       7236.29       563.84 o
 -10   8  16      13928.87      14924.73       779.78 o
  -8   8  16       5478.41       5233.35       467.31 o
  -6   8  16       4523.53       4123.25       331.48 o
  -4   8  16      14562.57      14678.49       564.85 o
  -2   8  16       5039.21       5208.86       229.86 o
   0   8  16       1002.24        853.23       185.99 o
   2   8  16      15528.37      15541.03       505.71 o
   4   8  16        897.64        853.36       233.09 o
   6   8  16       2162.15       2179.25       359.64 o
   8   8  16       7957.94       7873.25       937.23 o
 -11   9  16       6848.21       7043.60       566.74 o
  -9   9  16       6179.23       5811.38       510.04 o
  -7   9  16      18650.30      18191.25       895.36 o
  -5   9  16       3190.67       3023.81       245.55 o
  -3   9  16      11486.50      10872.07       442.45 o
  -1   9  16      17358.60      17058.94       474.34 o
   1   9  16       2488.29       2661.35       221.20 o
   3   9  16      10617.62      10493.91       397.32 o
   5   9  16       8324.58       7698.30       508.50 o
   7   9  16       3587.72       3403.12       385.26 o
 -10  10  16       2358.20       2057.12       434.22 o
  -8  10  16       1268.23        786.15       379.54 o
  -6  10  16      13218.86      13608.30       659.74 o
  -4  10  16       3726.21       3383.19       215.53 o
  -2  10  16       6400.11       6267.69       261.23 o
   0  10  16       6232.62       6043.03       275.62 o
   2  10  16       7072.58       7085.22       380.36 o
   4  10  16        780.57        459.57       231.43 o
  -7  11  16          9.54        494.39       413.25 o
  -5  11  16       1193.44       1511.72       305.53 o
  -3  11  16       3303.61       3400.58       222.20 o
  -1  11  16        115.80          9.44       206.70 o
   1  11  16        132.90        134.51       225.98 o
   3  11  16       3258.36       3432.38       296.44 o
  -4  12  16       4909.72       4506.03       289.08 o
  -2  12  16        138.42        230.45       206.46 o
 -15   1  17       7803.85       8514.75       532.54 o
 -13   1  17       9143.68      11253.61       822.82 o
 -11   1  17       3200.86       3099.50       337.67 o
  -9   1  17      13476.37      13933.25       584.27 o
  -7   1  17       4639.30       4300.97       553.34 o
  -1   1  17       3249.20       3020.06       457.60 o
   1   1  17       1659.19       1806.37       346.52 o
   3   1  17       6799.75       7350.61       709.63 o
   5   1  17       3769.35       3814.72       283.97 o
   7   1  17       1245.96       1047.62       259.69 o
   9   1  17       5002.65       5360.62       378.25 o
  11   1  17        920.70       1025.99       355.92 o
 -16   2  17       5245.12       5374.06       514.41 o
 -14   2  17       4818.32       5175.58       428.54 o
 -12   2  17      19579.61      21011.24       950.32 o
 -10   2  17       6805.37       6727.79       508.23 o
  -8   2  17       8243.81       9203.11       542.25 o
  -6   2  17      20568.51      24303.42      1442.38 o
  -2   2  17       6088.42       6382.91       438.34 o
   0   2  17      29411.23      32588.31      1347.76 o
   2   2  17       3093.07       3160.72       365.53 o
   4   2  17       9155.25       9517.98       505.57 o
   6   2  17      25664.79      25698.59      1071.67 o
   8   2  17       1788.97       1657.41       311.88 o
  10   2  17       5160.86       5015.35       491.52 o
 -15   3  17       4054.81       4177.56       518.59 o
 -13   3  17       9654.09      12060.92       879.47 o
 -11   3  17       5056.33       5295.33       473.94 o
  -9   3  17      20659.97      20386.20       929.10 o
  -7   3  17       5187.18       5759.90       447.18 o
  -5   3  17      16908.71      18747.08      1171.13 o
  -3   3  17      45717.74      44996.43      2461.61 o
  -1   3  17       3025.27       3719.85       248.65 o
   1   3  17       9294.94       9445.28       562.65 o
   3   3  17      14845.55      15719.94       790.31 o
   5   3  17       7006.48       7659.15       550.57 o
   7   3  17       5834.70       5421.66       437.65 o
   9   3  17       5966.22       5283.76       462.23 o
 -14   4  17       2351.29       2309.41       446.90 o
 -12   4  17       4884.54       5726.18       517.14 o
 -10   4  17         41.62         71.79       314.49 o
  -8   4  17       6031.09       6395.07       640.13 o
  -6   4  17       1251.40       1111.78       301.53 o
  -4   4  17       4911.19       4792.51       392.37 o
  -2   4  17       2238.48       2957.09       314.60 o
   0   4  17        592.73        874.67       185.62 o
   2   4  17         20.79        614.31       218.20 o
   4   4  17       1460.12       1458.80       402.40 o
   6   4  17       2719.93       2639.24       395.43 o
   8   4  17        188.52        237.97       408.46 o
  10   4  17        846.11        506.10       431.77 o
 -15   5  17       4604.20       3882.51       512.71 o
 -13   5  17        419.05       -141.36       372.17 o
 -11   5  17       1383.58       1991.70       627.37 o
  -9   5  17       2453.31       2498.06       386.15 o
  -7   5  17       4812.71       5160.59       447.05 o
  -5   5  17       1738.98       1475.91       305.06 o
  -3   5  17       5544.49       5305.18       412.26 o
  -1   5  17       3931.02       3702.88       274.94 o
   1   5  17         49.18        -51.67       171.76 o
   3   5  17      12894.71      13470.57       640.15 o
   5   5  17        407.43        522.12       316.12 o
   7   5  17        889.24        610.54       351.44 o
   9   5  17        636.51        738.20       391.03 o
 -14   6  17       1928.59       2451.12       466.33 o
 -12   6  17      10565.96      11087.41       688.59 o
 -10   6  17       5607.19       5764.02       498.05 o
  -8   6  17       3530.85       3455.74       399.53 o
  -6   6  17      23393.71      24865.00      1291.76 o
  -4   6  17       2767.74       3228.92       293.81 o
  -2   6  17      10371.47      10998.55       404.84 o
   0   6  17      23165.28      22292.07       651.72 o
   2   6  17       8556.27       8565.73       354.48 o
   4   6  17       4767.85       4878.56       412.63 o
   6   6  17      12352.44      12863.77       713.04 o
   8   6  17       3345.72       3422.18       434.39 o
 -13   7  17       3768.49       3390.37       553.98 o
 -11   7  17      11423.33      12695.70       759.87 o
  -9   7  17      10130.15      10255.61       647.93 o
  -7   7  17       7472.98       7582.94       535.23 o
  -5   7  17      11731.56      12829.27       554.81 o
  -3   7  17      14320.99      13862.10       584.50 o
  -1   7  17       4836.12       5694.70       335.24 o
   1   7  17       5131.86       5043.38       279.32 o
   3   7  17      22058.57      21758.56       744.12 o
   5   7  17       2136.02       2296.33       396.99 o
   7   7  17       9918.70       9065.61       593.67 o
 -12   8  17       3168.31       3059.53       458.02 o
 -10   8  17       1632.59       1207.74       407.14 o
  -8   8  17       3598.51       4726.79       479.25 o
  -6   8  17       6037.55       5923.40       494.06 o
  -4   8  17        100.47        -37.97       179.88 o
  -2   8  17       9505.34       9170.76       381.94 o
   0   8  17       2155.66       2013.16       253.82 o
   2   8  17       1486.59       1467.70       206.92 o
   4   8  17       6355.20       6644.03       382.54 o
   6   8  17       1233.86       1279.27       340.31 o
 -11   9  17        983.52       1259.39       419.81 o
  -9   9  17       1223.32        570.10       376.78 o
  -7   9  17          7.28       -343.94       343.94 o
  -5   9  17         19.15        -75.17       252.73 o
  -3   9  17        537.36        254.71       165.86 o
  -1   9  17         99.30         52.41       169.91 o
   1   9  17        443.53        433.10       228.01 o
   3   9  17        424.05        341.50       237.01 o
   5   9  17        385.24        377.92       309.70 o
  -8  10  17       1409.36        817.75       389.66 o
  -6  10  17       7552.06       7289.27       443.65 o
  -4  10  17       3044.97       2676.82       256.63 o
  -2  10  17        787.07        516.77       182.35 o
   0  10  17       7819.04       7691.35       344.02 o
   2  10  17        252.08       -140.67       232.42 o
  -5  11  17       7790.34       6992.22       452.02 o
  -3  11  17      10818.06      10786.10       574.38 o
  -1  11  17       4084.85       4166.06       302.60 o
 -14   0  18      15956.83      15439.18      1200.49 o
 -12   0  18      22231.87      24304.70      1560.45 o
 -10   0  18       8019.08       8392.59       827.77 o
   2   0  18       8919.89       9790.94       855.85 o
   4   0  18      17509.75      18951.44      1358.45 o
   6   0  18      10210.59      11051.25       913.00 o
   8   0  18       7817.64       7374.60       653.42 o
 -15   1  18        835.50       1190.06       389.29 o
 -13   1  18       4956.70       5820.01       450.02 o
 -11   1  18       9580.34      10409.51       650.50 o
  -9   1  18       3052.93       3336.61       545.04 o
   1   1  18      13490.89      12544.22       918.40 o
   3   1  18        926.18        836.92       282.27 o
   5   1  18       9185.67       8789.96       509.46 o
   7   1  18       9995.04      10097.34       507.51 o
   9   1  18        970.29         59.29       322.66 o
 -14   2  18         95.80         59.37       416.12 o
 -12   2  18       3096.79       3619.81       472.17 o
 -10   2  18         14.39       -300.65       338.80 o
  -8   2  18       1449.70       1733.41       480.58 o
   0   2  18         34.03         47.23       366.98 o
   2   2  18       1343.34       1635.08       345.24 o
   4   2  18         18.19        397.34       327.63 o
   6   2  18       1713.44       1598.53       342.84 o
   8   2  18        414.38        397.27       308.89 o
 -15   3  18       3014.71       2436.51       500.37 o
 -13   3  18        250.55        233.80       400.82 o
 -11   3  18       4276.17       4855.09      1163.48 o
  -9   3  18        970.84        812.28       344.24 o
  -7   3  18        382.78        299.33       391.23 o
  -1   3  18       4643.11       4917.90       409.09 o
   1   3  18       7162.38       8311.59       558.89 o
   3   3  18       2300.92       2288.35       378.36 o
   5   3  18       1425.98        613.20       369.87 o
   7   3  18       7703.04       8561.93      1408.87 o
   9   3  18       1485.33        992.34       331.81 o
 -14   4  18      10326.91      10843.41       734.23 o
 -12   4  18       7705.09       8959.36       640.32 o
 -10   4  18       9286.99      10532.21       690.55 o
  -8   4  18      21631.98      23596.01      1046.85 o
  -6   4  18      14248.38      15431.52      1087.53 o
  -2   4  18      26128.11      24644.25      1046.31 o
   0   4  18      10130.13      11082.69       424.68 o
   2   4  18       8842.24       8796.89       578.91 o
   4   4  18      21445.04      23035.50      1046.83 o
   6   4  18       3871.48       4279.50       478.49 o
   8   4  18       6168.24       6053.52       571.21 o
 -13   5  18       5600.60       5214.12       534.70 o
 -11   5  18      15012.68      16295.47      1051.47 o
  -9   5  18       4441.99       4707.11       473.57 o
  -7   5  18       7783.88       8456.92       566.67 o
  -5   5  18      16312.99      18008.02      1171.77 o
  -3   5  18      10036.46      11018.87       887.76 o
  -1   5  18      12833.20      12434.97       445.73 o
   1   5  18      11723.69      12276.29       541.42 o
   3   5  18       3962.27       3982.11       317.49 o
   5   5  18       5742.39       5707.63       824.26 o
   7   5  18       8886.03       8492.59       618.37 o
 -12   6  18       3400.94       3308.20       493.03 o
 -10   6  18       3751.58       4526.12       487.69 o
  -8   6  18       3429.25       3579.50       427.47 o
  -6   6  18        936.90       1583.18       344.98 o
  -4   6  18       3682.75       3851.39       393.45 o
  -2   6  18       2929.06       2621.58       386.28 o
   0   6  18        141.02        201.12       186.95 o
   2   6  18       5173.79       5027.44       343.97 o
   4   6  18       1555.13       1496.53       335.18 o
   6   6  18       2112.14       2155.20       401.83 o
 -11   7  18       1548.61       1921.45       432.15 o
  -9   7  18        192.49         80.10       360.39 o
  -7   7  18        415.30        584.38       356.79 o
  -5   7  18       3739.40       5023.72       462.62 o
  -3   7  18         12.44        433.12       312.57 o
  -1   7  18        113.63        -91.15       215.41 o
   1   7  18       2793.08       3479.93       259.77 o
   3   7  18        503.88        280.66       455.09 o
   5   7  18        105.19       -325.19       325.19 o
 -10   8  18       1911.08       1615.90       416.43 o
  -8   8  18       6485.14       6440.50       546.56 o
  -6   8  18       2174.48       2037.15       406.07 o
  -4   8  18       2549.06       2351.96       372.46 o
  -2   8  18       9636.03       9763.05       453.78 o
   0   8  18       2211.86       2166.66       269.91 o
   2   8  18       1871.28       2070.82       232.24 o
   4   8  18      14341.01      16441.19       968.82 o
  -9   9  18       2884.48       1838.60       451.54 o
  -7   9  18       4618.36       3914.58       476.24 o
  -5   9  18      14716.66      15589.75       665.54 o
  -3   9  18       1304.03       1339.17       232.97 o
  -1   9  18       8590.11       8732.35       433.95 o
   1   9  18       6199.65       5664.86       382.56 o
   3   9  18       4240.33       4392.46       434.89 o
  -6  10  18       3591.94       2533.86       707.47 o
  -4  10  18       3014.35       2995.60       499.09 o
  -2  10  18       2235.97       2186.90       269.52 o
   0  10  18        487.86        188.93       320.34 o
 -13   1  19       5472.86       5175.97       783.73 o
 -11   1  19       3080.81       3337.25       614.61 o
   1   1  19       2019.79       1836.80       477.39 o
   3   1  19       2206.86       2646.06       566.74 o
   5   1  19       8609.89       8952.36       468.17 o
   7   1  19       2205.00       2167.44       336.47 o
 -14   2  19       1658.42       1596.50       468.62 o
 -12   2  19       6045.72       6948.41       581.83 o
 -10   2  19      12054.55      12373.17      1017.32 o
  -8   2  19       3591.89       3946.75       608.22 o
   0   2  19       7130.00       6294.13       670.77 o
   2   2  19      19621.74      21490.15      1383.66 o
   4   2  19       5744.41       5686.53       530.60 o
   6   2  19       8920.81       9311.59       684.67 o
   8   2  19       8712.29       8287.87       501.57 o
 -13   3  19       7889.50       7983.76       980.63 o
 -11   3  19       6512.52       7003.71       686.41 o
  -9   3  19       5799.98       5367.43       691.83 o
  -7   3  19      20570.93      23663.93      1467.27 o
  -1   3  19      10061.82       9361.41       790.12 o
   1   3  19       3700.52       3821.66       554.61 o
   3   3  19       9430.67      10396.96       729.17 o
   5   3  19      10800.08      10938.97       715.29 o
   7   3  19       4809.77       4950.14       649.71 o
 -12   4  19       3596.75       4075.73       523.86 o
 -10   4  19         42.96       -183.77       374.73 o
  -8   4  19       1555.00       1589.17       538.02 o
  -6   4  19       1145.65        461.43       464.62 o
  -2   4  19       3118.89       3301.74       376.95 o
   0   4  19        803.46       1347.92       432.71 o
   2   4  19       2567.76       1762.83       379.07 o
   4   4  19         28.73        -89.99       322.02 o
   6   4  19       2503.91       2462.14       457.88 o
 -13   5  19       3398.77       2825.40       671.41 o
 -11   5  19       1594.21       1685.72       434.89 o
  -9   5  19       2862.86       2875.29       431.45 o
  -7   5  19       2233.23       2104.21       536.10 o
  -5   5  19       1967.46       1674.69       511.21 o
  -1   5  19       5016.26       5124.66       598.97 o
   1   5  19        527.26        260.85       251.69 o
   3   5  19        168.35       -315.97       315.97 o
   5   5  19       1848.32       1393.82       397.15 o
 -12   6  19       4002.11       4378.11       892.23 o
 -10   6  19      11282.26      12744.42       759.06 o
  -8   6  19       3062.93       2832.70       437.00 o
  -6   6  19       5860.54       5475.93       680.98 o
  -2   6  19       1159.07       1104.76       459.52 o
   0   6  19       6000.26       5716.61       317.09 o
   2   6  19       7517.32       7635.77       555.06 o
   4   6  19       4121.47       4109.82       471.68 o
  -9   7  19       8744.36       8601.91       624.58 o
  -7   7  19       5720.01       6066.05       528.90 o
  -5   7  19       5545.70       6466.45       730.12 o
  -3   7  19       4222.71       4602.84       624.18 o
  -1   7  19      13322.80      13196.42       592.46 o
   1   7  19       3832.12       4317.10       289.46 o
   3   7  19      12664.55      11847.05       700.57 o
  -8   8  19        113.14       -256.74       382.47 o
  -6   8  19       6720.75       6592.49       561.61 o
  -4   8  19       2178.34       2048.22       398.57 o
  -2   8  19       1438.26       1510.67       486.96 o
   0   8  19       5438.42       5520.16       320.30 o
   2   8  19       1258.22       1109.96       282.50 o
  -5   9  19          1.06        280.82       520.15 o
  -3   9  19        238.33       1133.48       478.03 o
  -1   9  19        203.36       -272.75       329.93 o
   4   0  20       7670.53       6045.22       795.22 o
   6   0  20      13167.78      12789.29      1118.80 o
 -13   1  20       1269.04        571.85       610.78 o
   3   1  20       4551.32       4890.68       670.13 o
   5   1  20        541.80        568.65       574.40 o
 -12   2  20        760.70        561.63       587.16 o
 -10   2  20         42.21          8.30       523.98 o
   2   2  20        243.24        457.60       492.71 o
   4   2  20         28.45       -484.41       484.41 o
   6   2  20        531.34        -52.81       363.20 o
 -11   3  20        181.55       -322.94       547.59 o
  -9   3  20       4312.70       4609.86       687.36 o
   1   3  20       2460.64       2385.03       536.10 o
   3   3  20       5824.54       6671.14       576.54 o
   5   3  20       2947.45       1917.82       442.65 o
 -12   4  20      14275.09      15596.61       915.15 o
 -10   4  20       7769.79       9161.65       922.23 o
  -8   4  20       8862.35       9185.90       885.85 o
   0   4  20      18396.56      18717.72      1263.04 o
   2   4  20       1726.44       1328.25       375.21 o
   4   4  20       5389.32       5203.62       533.62 o
 -11   5  20       7134.81       6977.97       808.62 o
  -9   5  20       9613.12       9844.55       940.74 o
  -7   5  20       4335.39       3918.67       642.05 o
  -1   5  20       3344.15       3354.16       405.22 o
   1   5  20       6131.38       5762.90       523.69 o
   3   5  20       6930.82       7537.66       808.94 o
 -10   6  20        554.31        681.01       423.16 o
  -8   6  20       1711.91       1623.63       573.76 o
  -6   6  20       1464.84       1802.97       567.38 o
  -2   6  20      10428.89      10658.66       644.36 o
   0   6  20       1569.63       1626.68       352.45 o
   2   6  20       1509.53       1742.80       302.00 o
  -7   7  20         39.65        291.03       489.51 o
  -3   7  20       1405.05        921.59       492.71 o
  -1   7  20        291.63        718.33       325.94 o
   1   7  20         16.29         -2.82       353.53 o
  -2   8  20       1323.47        721.19       480.58 o
   2   2  21       5485.17       5246.81       733.31 o
   4   2  21      10020.03       8661.29       912.02 o
   1   3  21       5358.04       5323.39       714.81 o
   3   3  21       3379.71       2418.85       603.12 o
 -10   4  21       1775.05       1685.54       628.65 o
   0   4  21         30.60       -471.01       471.01 o
   2   4  21        394.30        -33.19       488.88 o
  -9   5  21        661.62       1077.95       598.65 o
  -1   5  21         90.80       -136.38       569.61 o
   1   5  21       2287.45       2196.75       566.74 o
   0   6  21       2756.77       2591.81       585.89 o
                                                
